# Supplementary material for: ﻿Integrative taxonomy reveals overlooked cryptic diversity in the conifer feeding Batrachedrapinicolella (Zeller, 1839) (Lepidoptera, Batrachedridae)
Source: Zookeys. 2022 Feb 8;1085:165–82. doi: 10.3897/zookeys.1085.76853 (PMC8847276; doi:10.3897/zookeys.1085.76853)
Supplement: XML Treatment for Batrachedra confusella [file zookeys.1085.76853-treatment1.xml]

<!DOCTYPE tp:taxon-treatment
  PUBLIC "-//TaxonX//DTD Taxonomic Treatment Publishing DTD v0 20100105//EN" "tax-treatment-NSO.dtd">
<tp:taxon-treatment xmlns:tp="http://www.plazi.org/taxpub"><tp:treatment-meta><kwd-group><label>Taxon classification</label><kwd>
              <named-content content-type="kingdom">Animalia</named-content>
            </kwd><kwd>
              <named-content content-type="order">Lepidoptera</named-content>
            </kwd><kwd>
              <named-content content-type="family">Batrachedridae</named-content>
            </kwd></kwd-group><mixed-citation publication-type="journal"><person-group><name><surname>Berggren</surname><given-names>Kai</given-names></name><name><surname>Aarvik</surname><given-names>Leif</given-names></name><name><surname>Huemer</surname><given-names>Peter</given-names></name><name><surname>Lee</surname><given-names>Kyung Min</given-names></name><name><surname>Mutanen</surname><given-names>Marko</given-names></name></person-group><article-title>﻿Integrative taxonomy reveals overlooked cryptic diversity in the conifer feeding <italic><tp:taxon-name><tp:taxon-name-part taxon-name-part-type="genus" reg="Batrachedra">Batrachedra</tp:taxon-name-part><tp:taxon-name-part taxon-name-part-type="species" reg="pinicolella">pinicolella</tp:taxon-name-part></tp:taxon-name></italic> (Zeller, 1839) (<tp:taxon-name><tp:taxon-name-part taxon-name-part-type="order">Lepidoptera</tp:taxon-name-part></tp:taxon-name>, <tp:taxon-name><tp:taxon-name-part taxon-name-part-type="family">Batrachedridae</tp:taxon-name-part></tp:taxon-name>)</article-title><source>Zookeys</source><day>08</day><month>02</month><year>2022</year><volume>1085</volume><fpage>165</fpage><lpage>182</lpage><pub-id pub-id-type="doi">10.3897/zookeys.1085.76853</pub-id></mixed-citation></tp:treatment-meta><tp:nomenclature><label>﻿</label><tp:taxon-name>
            <object-id xmlns:xlink="http://www.w3.org/1999/xlink" content-type="arpha" xlink:type="simple">586F763C-5AE2-5079-899A-AC35AF2A49EF</object-id>
            <tp:taxon-name-part taxon-name-part-type="genus" reg="Batrachedra">Batrachedra</tp:taxon-name-part>
            <tp:taxon-name-part taxon-name-part-type="species" reg="confusella">confusella</tp:taxon-name-part>
            <object-id xmlns:xlink="http://www.w3.org/1999/xlink" content-type="zoobank" xlink:type="simple">http://zoobank.org/AE37C32C-7D9A-4436-AAB2-339F486FF239</object-id>
          </tp:taxon-name><tp:taxon-status xmlns:xlink="http://www.w3.org/1999/xlink" xlink:type="simple">sp. nov.</tp:taxon-status><xref ref-type="fig" rid="F1">Figs 3</xref><xref ref-type="fig" rid="F2">, 5</xref><xref ref-type="fig" rid="F2">, 6</xref><xref ref-type="fig" rid="F3">, 9</xref></tp:nomenclature><tp:treatment-sec sec-type="material" id="SECID0ERPAE"><title>Material.</title><p><bold><italic>Holotype</italic></bold> 1♂ Ø, Moss: Rygge, Sildebauen, <named-content xmlns:xlink="http://www.w3.org/1999/xlink" content-type="dwc:verbatimCoordinates" xlink:type="simple"><named-content content-type="geo-json" specific-use="{&#34;type&#34;:&#34;Point&#34;,&#34;coordinates&#34;:[10.710100,59.326800]}" id="NCID0E6PAE" xlink:type="simple">59.3268°N; 10.7101°E</named-content></named-content>; 9.vii.1980; L. Aarvik leg.; <named-content xmlns:xlink="http://www.w3.org/1999/xlink" content-type="dwc:institutional_code" xlink:type="simple">NHMO</named-content> prep. 3943 (<named-content xmlns:xlink="http://www.w3.org/1999/xlink" content-type="dwc:institutional_code" xlink:type="simple">NHMO</named-content>). <bold><italic>Paratypes</italic></bold> Finland 1♂ A, Sund; 14.vii.2007; M. Mutanen leg.; L. Aarvik prep. 2015.022; <abbrev xmlns:xlink="http://www.w3.org/1999/xlink" xlink:title="Barcode of Life Data Systems" id="ABBRID0ERQAE" xlink:type="simple">BOLD</abbrev> sample ID: <ext-link xmlns:xlink="http://www.w3.org/1999/xlink" ext-link-type="gen" xlink:href="MM22065" xlink:type="simple">MM22065</ext-link>; <named-content xmlns:xlink="http://www.w3.org/1999/xlink" content-type="dwc:institutional_code" xlink:type="simple">ZMUO</named-content>. 1♂ PPe, Oulu; 7.vii.2011; M. Mutanen leg.; L. Aarvik prep. 2015.023; <abbrev xmlns:xlink="http://www.w3.org/1999/xlink" xlink:title="Barcode of Life Data Systems" id="ABBRID0E6QAE" xlink:type="simple">BOLD</abbrev> sample ID: <ext-link xmlns:xlink="http://www.w3.org/1999/xlink" ext-link-type="gen" xlink:href="MM21051" xlink:type="simple">MM21051</ext-link>; <named-content xmlns:xlink="http://www.w3.org/1999/xlink" content-type="dwc:institutional_code" xlink:type="simple">ZMUO</named-content>. 1♀ U, Kirkkonummi; 11.vii.2007; M. Mutanen leg.; L. Aarvik prep. 2015.025; <abbrev xmlns:xlink="http://www.w3.org/1999/xlink" xlink:title="Barcode of Life Data Systems" id="ABBRID0ENRAE" xlink:type="simple">BOLD</abbrev> sample ID: <ext-link xmlns:xlink="http://www.w3.org/1999/xlink" ext-link-type="gen" xlink:href="MM06674" xlink:type="simple">MM06674</ext-link>; <named-content xmlns:xlink="http://www.w3.org/1999/xlink" content-type="dwc:institutional_code" xlink:type="simple">ZMUO</named-content>.</p><p>Norway 1♂ AAY, Arendal: Havsøy; 10.vii.2015; K. Berggren leg.; <abbrev xmlns:xlink="http://www.w3.org/1999/xlink" xlink:title="Barcode of Life Data Systems" id="ABBRID0E4RAE" xlink:type="simple">BOLD</abbrev> sample ID: <named-content xmlns:xlink="http://www.w3.org/1999/xlink" content-type="dwc:institutional_code" xlink:type="simple">NHMO</named-content>-DAR-12592; <abbrev xmlns:xlink="http://www.w3.org/1999/xlink" content-type="institution" xlink:title="Collection of Kai Berggren, Kristiansand, Norway" id="ABBRID0EGSAE" xlink:type="simple">KBE</abbrev>. 1♀ AAY, Arendal: Tromøy, Skottjern; 22.vii.1983; K. Berggren leg.; <abbrev xmlns:xlink="http://www.w3.org/1999/xlink" content-type="institution" xlink:title="Collection of Kai Berggren, Kristiansand, Norway" id="ABBRID0ELSAE" xlink:type="simple">KBE</abbrev> prep. 13534; <abbrev xmlns:xlink="http://www.w3.org/1999/xlink" content-type="institution" xlink:title="Collection of Kai Berggren, Kristiansand, Norway" id="ABBRID0EQSAE" xlink:type="simple">KBE</abbrev>; 1♂, same locality and date; S. Svendsen leg.; <named-content xmlns:xlink="http://www.w3.org/1999/xlink" content-type="dwc:institutional_code" xlink:type="simple">NHMO</named-content> prep. 2833; <named-content xmlns:xlink="http://www.w3.org/1999/xlink" content-type="dwc:institutional_code" xlink:type="simple">NHMO</named-content>. 1♂ AAY, Arendal: Siring; 25–30.vi.2002; S.A. Bakke leg., <named-content xmlns:xlink="http://www.w3.org/1999/xlink" content-type="dwc:institutional_code" xlink:type="simple">NHMO</named-content> prep. 3936; <named-content xmlns:xlink="http://www.w3.org/1999/xlink" content-type="dwc:institutional_code" xlink:type="simple">NHMO</named-content>. 1♀ AAY, Grimstad: Søm; 8.vii.2017; K. Berggren leg., <abbrev xmlns:xlink="http://www.w3.org/1999/xlink" xlink:title="Barcode of Life Data Systems" id="ABBRID0EJTAE" xlink:type="simple">BOLD</abbrev> sample ID: <named-content xmlns:xlink="http://www.w3.org/1999/xlink" content-type="dwc:institutional_code" xlink:type="simple">NHMO</named-content>-DAR-13683; <abbrev xmlns:xlink="http://www.w3.org/1999/xlink" content-type="institution" xlink:title="Collection of Kai Berggren, Kristiansand, Norway" id="ABBRID0ESTAE" xlink:type="simple">KBE</abbrev>. 1♀ AAY, Grimstad: Søm; 24.vii.2017; K. Berggren leg.; <abbrev xmlns:xlink="http://www.w3.org/1999/xlink" xlink:title="Barcode of Life Data Systems" id="ABBRID0EXTAE" xlink:type="simple">BOLD</abbrev> sample ID: <named-content xmlns:xlink="http://www.w3.org/1999/xlink" content-type="dwc:institutional_code" xlink:type="simple">NHMO</named-content>-DAR-14041; KB. 1♂ AAY, Lillesand: Lillesand; 7.vii.1984; K. Berggren leg.; <abbrev xmlns:xlink="http://www.w3.org/1999/xlink" content-type="institution" xlink:title="Collection of Kai Berggren, Kristiansand, Norway" id="ABBRID0EAUAE" xlink:type="simple">KBE</abbrev> prep. 13515; <abbrev xmlns:xlink="http://www.w3.org/1999/xlink" content-type="institution" xlink:title="Collection of Kai Berggren, Kristiansand, Norway" id="ABBRID0EFUAE" xlink:type="simple">KBE</abbrev>. 1♂ AAY, Lillesand: Svinøya; 29.vii.2005, K. Berggren leg.; <abbrev xmlns:xlink="http://www.w3.org/1999/xlink" content-type="institution" xlink:title="Collection of Kai Berggren, Kristiansand, Norway" id="ABBRID0EKUAE" xlink:type="simple">KBE</abbrev> prep. 13520; <abbrev xmlns:xlink="http://www.w3.org/1999/xlink" content-type="institution" xlink:title="Collection of Kai Berggren, Kristiansand, Norway" id="ABBRID0EPUAE" xlink:type="simple">KBE</abbrev>. 1♂ AAY Tvedestrand: Lyngør, Sønnerstrand; 30.vi–4.vii.2013; K. Berggren &amp; B. Johansen leg.; <abbrev xmlns:xlink="http://www.w3.org/1999/xlink" content-type="institution" xlink:title="Collection of Kai Berggren, Kristiansand, Norway" id="ABBRID0EUUAE" xlink:type="simple">KBE</abbrev> prep. 13524; <abbrev xmlns:xlink="http://www.w3.org/1999/xlink" content-type="institution" xlink:title="Collection of Kai Berggren, Kristiansand, Norway" id="ABBRID0EZUAE" xlink:type="simple">KBE</abbrev>. 1♂ AK, Asker: Brønnøya; 11.vii.1981; K. Berggren leg.; <abbrev xmlns:xlink="http://www.w3.org/1999/xlink" content-type="institution" xlink:title="Collection of Kai Berggren, Kristiansand, Norway" id="ABBRID0E5UAE" xlink:type="simple">KBE</abbrev> prep. 13528; <abbrev xmlns:xlink="http://www.w3.org/1999/xlink" content-type="institution" xlink:title="Collection of Kai Berggren, Kristiansand, Norway" id="ABBRID0EDVAE" xlink:type="simple">KBE</abbrev>. 1♀ AK, Bærum: Ostøya; 10.vii.1984; L. Aarvik leg.; <named-content xmlns:xlink="http://www.w3.org/1999/xlink" content-type="dwc:institutional_code" xlink:type="simple">NHMO</named-content> prep. 2887; <named-content xmlns:xlink="http://www.w3.org/1999/xlink" content-type="dwc:institutional_code" xlink:type="simple">NHMO</named-content>. 1♂ AK, Oslo: Bleikøya; 14.vii.2009; K. Berggren &amp; A. Endrestøl leg.; <abbrev xmlns:xlink="http://www.w3.org/1999/xlink" xlink:title="Barcode of Life Data Systems" id="ABBRID0ESVAE" xlink:type="simple">BOLD</abbrev> sample ID: <named-content xmlns:xlink="http://www.w3.org/1999/xlink" content-type="dwc:institutional_code" xlink:type="simple">NHMO</named-content>-DAR-5192; <abbrev xmlns:xlink="http://www.w3.org/1999/xlink" content-type="institution" xlink:title="Collection of Kai Berggren, Kristiansand, Norway" id="ABBRID0E2VAE" xlink:type="simple">KBE</abbrev>. 1♀ AK, Oslo: Bygdøy, Rodeløkka; 4–19.vii.2016; A. Endrestøl &amp; K. Berggren leg.; <abbrev xmlns:xlink="http://www.w3.org/1999/xlink" content-type="institution" xlink:title="Collection of Kai Berggren, Kristiansand, Norway" id="ABBRID0EAWAE" xlink:type="simple">KBE</abbrev> prep. 13536; <abbrev xmlns:xlink="http://www.w3.org/1999/xlink" content-type="institution" xlink:title="Collection of Kai Berggren, Kristiansand, Norway" id="ABBRID0EFWAE" xlink:type="simple">KBE</abbrev>. 1♂ AK, Oslo: Bygdøy, Rodeløkka; 4–19.vii.2016; A. Endrestøl &amp; K. Berggren leg.; <abbrev xmlns:xlink="http://www.w3.org/1999/xlink" content-type="institution" xlink:title="Collection of Kai Berggren, Kristiansand, Norway" id="ABBRID0EKWAE" xlink:type="simple">KBE</abbrev> prep. 13532; <abbrev xmlns:xlink="http://www.w3.org/1999/xlink" content-type="institution" xlink:title="Collection of Kai Berggren, Kristiansand, Norway" id="ABBRID0EPWAE" xlink:type="simple">KBE</abbrev>. 1♂ AK, Oslo: Ekebergskråninga; 25.vi.2008; L. Aarvik leg.; <named-content xmlns:xlink="http://www.w3.org/1999/xlink" content-type="dwc:institutional_code" xlink:type="simple">NHMO</named-content> prep. 2835; <abbrev xmlns:xlink="http://www.w3.org/1999/xlink" xlink:title="Barcode of Life Data Systems" id="ABBRID0EZWAE" xlink:type="simple">BOLD</abbrev> sample ID: <named-content xmlns:xlink="http://www.w3.org/1999/xlink" content-type="dwc:institutional_code" xlink:type="simple">NHMO</named-content>-08107; <named-content xmlns:xlink="http://www.w3.org/1999/xlink" content-type="dwc:institutional_code" xlink:type="simple">NHMO</named-content>. 1♀ AK, Ås: Ås; 30.vii.1982; L. Aarvik leg.; L. Aarvik prep. 2725; <named-content xmlns:xlink="http://www.w3.org/1999/xlink" content-type="dwc:institutional_code" xlink:type="simple">NHMO</named-content>. 1♀ HES, Åsnes: Sønsterud; 16–25.vii.1998; L. Aarvik &amp; A. Bakke leg.; <named-content xmlns:xlink="http://www.w3.org/1999/xlink" content-type="dwc:institutional_code" xlink:type="simple">NHMO</named-content> prep. 2832; <named-content xmlns:xlink="http://www.w3.org/1999/xlink" content-type="dwc:institutional_code" xlink:type="simple">NHMO</named-content>. 1♀ TEY, Kragerø: Jomfruland, Øytangen; 16.vii.2003; L. Aarvik leg.; <named-content xmlns:xlink="http://www.w3.org/1999/xlink" content-type="dwc:institutional_code" xlink:type="simple">NHMO</named-content> prep. 3937; <named-content xmlns:xlink="http://www.w3.org/1999/xlink" content-type="dwc:institutional_code" xlink:type="simple">NHMO</named-content>. 1♂ TEY, Porsgrunn: Sandøya; 10.vii.2003; R. Voith leg.; <abbrev xmlns:xlink="http://www.w3.org/1999/xlink" content-type="institution" xlink:title="Collection of Kai Berggren, Kristiansand, Norway" id="ABBRID0EAYAE" xlink:type="simple">KBE</abbrev> prep. 13521; <abbrev xmlns:xlink="http://www.w3.org/1999/xlink" content-type="institution" xlink:title="Collection of Kai Berggren, Kristiansand, Norway" id="ABBRID0EFYAE" xlink:type="simple">KBE</abbrev>. 1♂ VAY, Kristiansand: Augland; 8.vii.1985; K. Berggren leg.; <abbrev xmlns:xlink="http://www.w3.org/1999/xlink" content-type="institution" xlink:title="Collection of Kai Berggren, Kristiansand, Norway" id="ABBRID0EKYAE" xlink:type="simple">KBE</abbrev> prep. 13529; <abbrev xmlns:xlink="http://www.w3.org/1999/xlink" content-type="institution" xlink:title="Collection of Kai Berggren, Kristiansand, Norway" id="ABBRID0EPYAE" xlink:type="simple">KBE</abbrev>. 1♂ VAY, Kristiansand: Bråvann; 14.vii.2015; K. Berggren leg., <abbrev xmlns:xlink="http://www.w3.org/1999/xlink" xlink:title="Barcode of Life Data Systems" id="ABBRID0EUYAE" xlink:type="simple">BOLD</abbrev> sample ID: <named-content xmlns:xlink="http://www.w3.org/1999/xlink" content-type="dwc:institutional_code" xlink:type="simple">NHMO</named-content>-DAR-12591; <abbrev xmlns:xlink="http://www.w3.org/1999/xlink" content-type="institution" xlink:title="Collection of Kai Berggren, Kristiansand, Norway" id="ABBRID0E4YAE" xlink:type="simple">KBE</abbrev>. 1♂ VAY, Kristiansand: Bråvann; 17.vii.2017; K. Berggren leg., <abbrev xmlns:xlink="http://www.w3.org/1999/xlink" xlink:title="Barcode of Life Data Systems" id="ABBRID0ECZAE" xlink:type="simple">BOLD</abbrev> sample ID: <named-content xmlns:xlink="http://www.w3.org/1999/xlink" content-type="dwc:institutional_code" xlink:type="simple">NHMO</named-content>-DAR-14027; <abbrev xmlns:xlink="http://www.w3.org/1999/xlink" content-type="institution" xlink:title="Collection of Kai Berggren, Kristiansand, Norway" id="ABBRID0ELZAE" xlink:type="simple">KBE</abbrev>. 1♀ VAY, Kristiansand: Bråvann; 10.viii.2012; K. Berggren leg.; <abbrev xmlns:xlink="http://www.w3.org/1999/xlink" content-type="institution" xlink:title="Collection of Kai Berggren, Kristiansand, Norway" id="ABBRID0EQZAE" xlink:type="simple">KBE</abbrev> prep. 13537; <abbrev xmlns:xlink="http://www.w3.org/1999/xlink" content-type="institution" xlink:title="Collection of Kai Berggren, Kristiansand, Norway" id="ABBRID0EVZAE" xlink:type="simple">KBE</abbrev>. 1♀ VAY, Kristiansand: Bråvann; 26.viii.2016; K. Berggren leg.; <abbrev xmlns:xlink="http://www.w3.org/1999/xlink" content-type="institution" xlink:title="Collection of Kai Berggren, Kristiansand, Norway" id="ABBRID0E1ZAE" xlink:type="simple">KBE</abbrev> prep. 13538; <abbrev xmlns:xlink="http://www.w3.org/1999/xlink" content-type="institution" xlink:title="Collection of Kai Berggren, Kristiansand, Norway" id="ABBRID0E6ZAE" xlink:type="simple">KBE</abbrev>. 1♂ VAY, Kristiansand: Bråvann; 26.viii.2016; K. Berggren leg.; <abbrev xmlns:xlink="http://www.w3.org/1999/xlink" xlink:title="Barcode of Life Data Systems" id="ABBRID0EE1AE" xlink:type="simple">BOLD</abbrev> sample ID: <named-content xmlns:xlink="http://www.w3.org/1999/xlink" content-type="dwc:institutional_code" xlink:type="simple">NHMO</named-content>-DAR-12591; <abbrev xmlns:xlink="http://www.w3.org/1999/xlink" content-type="institution" xlink:title="Collection of Kai Berggren, Kristiansand, Norway" id="ABBRID0EN1AE" xlink:type="simple">KBE</abbrev> prep. 13538; <abbrev xmlns:xlink="http://www.w3.org/1999/xlink" content-type="institution" xlink:title="Collection of Kai Berggren, Kristiansand, Norway" id="ABBRID0ES1AE" xlink:type="simple">KBE</abbrev>. 1♂ VAY, Kristiansand: Flekkerøy, Belteviga; 28.vii.1999, K. Berggren leg.; <abbrev xmlns:xlink="http://www.w3.org/1999/xlink" content-type="institution" xlink:title="Collection of Kai Berggren, Kristiansand, Norway" id="ABBRID0EX1AE" xlink:type="simple">KBE</abbrev> prep. 6141; <abbrev xmlns:xlink="http://www.w3.org/1999/xlink" content-type="institution" xlink:title="Collection of Kai Berggren, Kristiansand, Norway" id="ABBRID0E31AE" xlink:type="simple">KBE</abbrev>. 1♀ VAY, Kristiansand: Flekkerøy, Belteviga; 16–23.vii.2000, K. Berggren leg.; <abbrev xmlns:xlink="http://www.w3.org/1999/xlink" content-type="institution" xlink:title="Collection of Kai Berggren, Kristiansand, Norway" id="ABBRID0EB2AE" xlink:type="simple">KBE</abbrev> prep. 6196; <abbrev xmlns:xlink="http://www.w3.org/1999/xlink" content-type="institution" xlink:title="Collection of Kai Berggren, Kristiansand, Norway" id="ABBRID0EG2AE" xlink:type="simple">KBE</abbrev>. 1♀ VAY, Kristiansand: Nedre Timenes; 7–14.vii.2001, K. Berggren leg.; <abbrev xmlns:xlink="http://www.w3.org/1999/xlink" content-type="institution" xlink:title="Collection of Kai Berggren, Kristiansand, Norway" id="ABBRID0EL2AE" xlink:type="simple">KBE</abbrev> prep. 101696; <abbrev xmlns:xlink="http://www.w3.org/1999/xlink" content-type="institution" xlink:title="Collection of Kai Berggren, Kristiansand, Norway" id="ABBRID0EQ2AE" xlink:type="simple">KBE</abbrev>. 1♂ VAY, Kristiansand: Nedre Timenes; 28.vii.2015, K. Berggren leg.; <abbrev xmlns:xlink="http://www.w3.org/1999/xlink" content-type="institution" xlink:title="Collection of Kai Berggren, Kristiansand, Norway" id="ABBRID0EV2AE" xlink:type="simple">KBE</abbrev> prep. 13533; <abbrev xmlns:xlink="http://www.w3.org/1999/xlink" content-type="institution" xlink:title="Collection of Kai Berggren, Kristiansand, Norway" id="ABBRID0E12AE" xlink:type="simple">KBE</abbrev>. 1♀ VAY, Kristiansand: Nedre Timenes; 31.vii.2017, K. Berggren leg.; <abbrev xmlns:xlink="http://www.w3.org/1999/xlink" content-type="institution" xlink:title="Collection of Kai Berggren, Kristiansand, Norway" id="ABBRID0E62AE" xlink:type="simple">KBE</abbrev> prep. 13535; <abbrev xmlns:xlink="http://www.w3.org/1999/xlink" content-type="institution" xlink:title="Collection of Kai Berggren, Kristiansand, Norway" id="ABBRID0EE3AE" xlink:type="simple">KBE</abbrev>. 1♂ VAY, Kristiansand: Østre Randøy; 9.vi.2006, K. Berggren leg.; <abbrev xmlns:xlink="http://www.w3.org/1999/xlink" content-type="institution" xlink:title="Collection of Kai Berggren, Kristiansand, Norway" id="ABBRID0EJ3AE" xlink:type="simple">KBE</abbrev> prep. 13530; <abbrev xmlns:xlink="http://www.w3.org/1999/xlink" content-type="institution" xlink:title="Collection of Kai Berggren, Kristiansand, Norway" id="ABBRID0EO3AE" xlink:type="simple">KBE</abbrev>. 1♂ VAY, Kristiansand: Skålevik; 12.vii.2019; K. Berggren leg., <abbrev xmlns:xlink="http://www.w3.org/1999/xlink" xlink:title="Barcode of Life Data Systems" id="ABBRID0ET3AE" xlink:type="simple">BOLD</abbrev> sample ID: <abbrev xmlns:xlink="http://www.w3.org/1999/xlink" content-type="institution" xlink:title="Collection of Kai Berggren, Kristiansand, Norway" id="ABBRID0EX3AE" xlink:type="simple">KBE</abbrev>-2019077; <abbrev xmlns:xlink="http://www.w3.org/1999/xlink" content-type="institution" xlink:title="Collection of Kai Berggren, Kristiansand, Norway" id="ABBRID0E33AE" xlink:type="simple">KBE</abbrev>. 1♂ VAY, Kristiansand: Stangenes; 4.vii.1981; S. Svendsen leg.; <named-content xmlns:xlink="http://www.w3.org/1999/xlink" content-type="dwc:institutional_code" xlink:type="simple">NHMO</named-content> prep. 3899; <named-content xmlns:xlink="http://www.w3.org/1999/xlink" content-type="dwc:institutional_code" xlink:type="simple">NHMO</named-content>. 1♀ VAY, Kristiansand: Ådnevik, Unndalen; 6.vii.2012; K. Berggren leg.; <abbrev xmlns:xlink="http://www.w3.org/1999/xlink" content-type="institution" xlink:title="Collection of Kai Berggren, Kristiansand, Norway" id="ABBRID0EL4AE" xlink:type="simple">KBE</abbrev> prep. 13512; <abbrev xmlns:xlink="http://www.w3.org/1999/xlink" content-type="institution" xlink:title="Collection of Kai Berggren, Kristiansand, Norway" id="ABBRID0EQ4AE" xlink:type="simple">KBE</abbrev>. 1♀ VAY, Mandal: Hoven; 24–27.vii.2017; K. Berggren &amp; K. Hoven leg.; <abbrev xmlns:xlink="http://www.w3.org/1999/xlink" content-type="institution" xlink:title="Collection of Kai Berggren, Kristiansand, Norway" id="ABBRID0EV4AE" xlink:type="simple">KBE</abbrev> prep. 13513; <abbrev xmlns:xlink="http://www.w3.org/1999/xlink" content-type="institution" xlink:title="Collection of Kai Berggren, Kristiansand, Norway" id="ABBRID0E14AE" xlink:type="simple">KBE</abbrev>. 1♂ VAY, Mandal: Hoven; 22–24.vii.2017; K. Berggren &amp; K. Hoven leg.; <abbrev xmlns:xlink="http://www.w3.org/1999/xlink" content-type="institution" xlink:title="Collection of Kai Berggren, Kristiansand, Norway" id="ABBRID0E64AE" xlink:type="simple">KBE</abbrev> prep. 13516; <abbrev xmlns:xlink="http://www.w3.org/1999/xlink" content-type="institution" xlink:title="Collection of Kai Berggren, Kristiansand, Norway" id="ABBRID0EE5AE" xlink:type="simple">KBE</abbrev>. 1♂ VE, Horten: Knutsrød; 20–21.vi.2008; L. Aarvik leg.; <named-content xmlns:xlink="http://www.w3.org/1999/xlink" content-type="dwc:institutional_code" xlink:type="simple">NHMO</named-content> prep. 3898; <named-content xmlns:xlink="http://www.w3.org/1999/xlink" content-type="dwc:institutional_code" xlink:type="simple">NHMO</named-content>. 1♀ VE, Nøtterøy: Østre Bolærne; 27.vii.2006; R. Voith &amp; K. Berggren leg.; <abbrev xmlns:xlink="http://www.w3.org/1999/xlink" content-type="institution" xlink:title="Collection of Kai Berggren, Kristiansand, Norway" id="ABBRID0ET5AE" xlink:type="simple">KBE</abbrev> prep. 6104; <abbrev xmlns:xlink="http://www.w3.org/1999/xlink" content-type="institution" xlink:title="Collection of Kai Berggren, Kristiansand, Norway" id="ABBRID0EY5AE" xlink:type="simple">KBE</abbrev>. 1♂ VE, Nøtterøy: Østre Bolærne; 9.vii.2006; R. Voith &amp; K. Berggren leg.; <abbrev xmlns:xlink="http://www.w3.org/1999/xlink" content-type="institution" xlink:title="Collection of Kai Berggren, Kristiansand, Norway" id="ABBRID0E45AE" xlink:type="simple">KBE</abbrev> prep. 10171; <abbrev xmlns:xlink="http://www.w3.org/1999/xlink" content-type="institution" xlink:title="Collection of Kai Berggren, Kristiansand, Norway" id="ABBRID0EC6AE" xlink:type="simple">KBE</abbrev>. 1♀ VE, Tønsberg: Karlsvikodden; vii.2005; R. Voith leg.; <abbrev xmlns:xlink="http://www.w3.org/1999/xlink" content-type="institution" xlink:title="Collection of Kai Berggren, Kristiansand, Norway" id="ABBRID0EH6AE" xlink:type="simple">KBE</abbrev> prep. 10170; <abbrev xmlns:xlink="http://www.w3.org/1999/xlink" content-type="institution" xlink:title="Collection of Kai Berggren, Kristiansand, Norway" id="ABBRID0EM6AE" xlink:type="simple">KBE</abbrev>. 1♂ Ø, Fredrikstad: Blåsopp; 4–19.vii.2013; O.J. Lønnve leg.; <abbrev xmlns:xlink="http://www.w3.org/1999/xlink" content-type="institution" xlink:title="Collection of Kai Berggren, Kristiansand, Norway" id="ABBRID0ER6AE" xlink:type="simple">KBE</abbrev> prep. 13531; <abbrev xmlns:xlink="http://www.w3.org/1999/xlink" content-type="institution" xlink:title="Collection of Kai Berggren, Kristiansand, Norway" id="ABBRID0EW6AE" xlink:type="simple">KBE</abbrev>. 1♂ Ø, Halden: Orød Grustak; 5.vi–1.vii.2009, F. Ødegaard leg.; <abbrev xmlns:xlink="http://www.w3.org/1999/xlink" xlink:title="Barcode of Life Data Systems" id="ABBRID0E26AE" xlink:type="simple">BOLD</abbrev> sample ID: <named-content xmlns:xlink="http://www.w3.org/1999/xlink" content-type="dwc:institutional_code" xlink:type="simple">NHMO</named-content>-DAR-4107 (failed); <abbrev xmlns:xlink="http://www.w3.org/1999/xlink" content-type="institution" xlink:title="Collection of Kai Berggren, Kristiansand, Norway" id="ABBRID0EFAAG" xlink:type="simple">KBE</abbrev> prep. 9438; <abbrev xmlns:xlink="http://www.w3.org/1999/xlink" content-type="institution" xlink:title="Collection of Kai Berggren, Kristiansand, Norway" id="ABBRID0EKAAG" xlink:type="simple">KBE</abbrev>. 1♂ Ø, Hvaler: Asmaløy, Huser; 3.vii.1994; L. Aarvik leg.; <named-content xmlns:xlink="http://www.w3.org/1999/xlink" content-type="dwc:institutional_code" xlink:type="simple">NHMO</named-content> prep. 3965; <named-content xmlns:xlink="http://www.w3.org/1999/xlink" content-type="dwc:institutional_code" xlink:type="simple">NHMO</named-content>. 1♂ Ø, Hvaler: Vesterøy, Slettevika; 25.vi.2018; J.R. Gustad leg.; <named-content xmlns:xlink="http://www.w3.org/1999/xlink" content-type="dwc:institutional_code" xlink:type="simple">NHMO</named-content> prep. 3980; <named-content xmlns:xlink="http://www.w3.org/1999/xlink" content-type="dwc:institutional_code" xlink:type="simple">NHMO</named-content>. 1♂ Ø, Moss: Rygge, Sildebauen; 13.vii.1980; L. Aarvik leg.; <named-content xmlns:xlink="http://www.w3.org/1999/xlink" content-type="dwc:institutional_code" xlink:type="simple">NHMO</named-content> prep. 3890; <named-content xmlns:xlink="http://www.w3.org/1999/xlink" content-type="dwc:institutional_code" xlink:type="simple">NHMO</named-content>. 1♂ Ø, Sarpsborg: Tune, Råkil; 4.vii.2002; T.J. Olsen leg., <named-content xmlns:xlink="http://www.w3.org/1999/xlink" content-type="dwc:institutional_code" xlink:type="simple">NHMO</named-content> prep. 3935; <named-content xmlns:xlink="http://www.w3.org/1999/xlink" content-type="dwc:institutional_code" xlink:type="simple">NHMO</named-content>.</p><p>Sweden 1♂ Öland, Borgholm: Byrums Sandvik; 23.vii.1985; K. Berggren leg.; <abbrev xmlns:xlink="http://www.w3.org/1999/xlink" content-type="institution" xlink:title="Collection of Kai Berggren, Kristiansand, Norway" id="ABBRID0EZBAG" xlink:type="simple">KBE</abbrev> prep. 13527; <abbrev xmlns:xlink="http://www.w3.org/1999/xlink" content-type="institution" xlink:title="Collection of Kai Berggren, Kristiansand, Norway" id="ABBRID0E5BAG" xlink:type="simple">KBE</abbrev>. 1♂ Öland, Borgholm: Byrums Sandvik; 23.vii.1985; K. Berggren leg.; <abbrev xmlns:xlink="http://www.w3.org/1999/xlink" content-type="institution" xlink:title="Collection of Kai Berggren, Kristiansand, Norway" id="ABBRID0EDCAG" xlink:type="simple">KBE</abbrev> prep. 6142; <abbrev xmlns:xlink="http://www.w3.org/1999/xlink" content-type="institution" xlink:title="Collection of Kai Berggren, Kristiansand, Norway" id="ABBRID0EICAG" xlink:type="simple">KBE</abbrev>.</p><p>Denmark 1♂ EJ, Anholt; 1.viii.1975; E. S. Nielsen leg., Lundquist prep. 2050; <named-content xmlns:xlink="http://www.w3.org/1999/xlink" content-type="dwc:institutional_code" xlink:type="simple">ZMUC</named-content>. 1♀ F, Æbelø; 25.vi.-9.vii.1943; Worm-Hansen leg.; Rasmussen prep. 3936; <named-content xmlns:xlink="http://www.w3.org/1999/xlink" content-type="dwc:institutional_code" xlink:type="simple">ZMUC</named-content>. 1♂ NWZ, Kåruphøj; 18.vii.2003; H. Hendriksen leg.; Hendriksen prep. 4194; <named-content xmlns:xlink="http://www.w3.org/1999/xlink" content-type="dwc:institutional_code" xlink:type="simple">ZMUC</named-content>. 1♂ LFM, Bøtø; 29.vi.1968; E. Traugott-Olsen leg.; Traugott-Olsen prep. 1242; <named-content xmlns:xlink="http://www.w3.org/1999/xlink" content-type="dwc:institutional_code" xlink:type="simple">ZMUC</named-content>. 1♂, 1♀ LFM, Vålse Skov; 10.vii.1982; J. Lundqvist leg.; Lundqvist prep. 1343, 1344; <named-content xmlns:xlink="http://www.w3.org/1999/xlink" content-type="dwc:institutional_code" xlink:type="simple">ZMUC</named-content>. 1♀ LFM, Ulfshale; 19.vii.1987; O. Karsholt leg.; Karsholt prep. 5381; <named-content xmlns:xlink="http://www.w3.org/1999/xlink" content-type="dwc:institutional_code" xlink:type="simple">ZMUC</named-content>. 1♀ B, Slotslyngen; 31.vii.1967; H.K. Jensen leg.; Jensen prep. 692; <named-content xmlns:xlink="http://www.w3.org/1999/xlink" content-type="dwc:institutional_code" xlink:type="simple">ZMUC</named-content>. 1♀ B, Boderne; 8.viii.1968; H.K. Jensen leg., Jensen prep. 810; <named-content xmlns:xlink="http://www.w3.org/1999/xlink" content-type="dwc:institutional_code" xlink:type="simple">ZMUC</named-content>.</p><p>Austria 1♀, Oberösterreich, NP Kalkalpen, Spering-Lackerbodenstraße, ca 700 m; 16.vii.2004; J. Wimmer leg; genitalia in glycerine; <named-content xmlns:xlink="http://www.w3.org/1999/xlink" content-type="dwc:institutional_code" xlink:type="simple">TLMF</named-content>. 1♀, ditto, but 653 m, 14.vi.2009; J. Wimmer leg; gen. slide GEL 1287 P. Huemer; <named-content xmlns:xlink="http://www.w3.org/1999/xlink" content-type="dwc:institutional_code" xlink:type="simple">TLMF</named-content>. 1♂ Nordtirol, Umhausen N, unterh. Farst, 1370 m, 27.vi.2017, P. Huemer leg; GEL 1276 P. Huemer; <named-content xmlns:xlink="http://www.w3.org/1999/xlink" content-type="dwc:institutional_code" xlink:type="simple">TLMF</named-content>. 1♂ Nordtirol, Umhausen N, unterh. Farst, 1370 m, 11.vi.2017, P. Huemer leg; DNA Barcode ID <named-content xmlns:xlink="http://www.w3.org/1999/xlink" content-type="dwc:institutional_code" xlink:type="simple">TLMF</named-content> Lep 26819; <named-content xmlns:xlink="http://www.w3.org/1999/xlink" content-type="dwc:institutional_code" xlink:type="simple">TLMF</named-content>. 1♂ Nordtirol, Zirl, Eigenhofen, linke Innau, 600 m, 7.vi.2012, P. Huemer leg.; DNA Barcode ID <named-content xmlns:xlink="http://www.w3.org/1999/xlink" content-type="dwc:institutional_code" xlink:type="simple">TLMF</named-content> Lep 09322; <named-content xmlns:xlink="http://www.w3.org/1999/xlink" content-type="dwc:institutional_code" xlink:type="simple">TLMF</named-content>. 1♂ Nordtirol, Brandenberg, Tiefenbachklamm, 645 m, 16.vi.2013, P. Huemer leg.; DNA Barcode ID <named-content xmlns:xlink="http://www.w3.org/1999/xlink" content-type="dwc:institutional_code" xlink:type="simple">TLMF</named-content> Lep 10349; <named-content xmlns:xlink="http://www.w3.org/1999/xlink" content-type="dwc:institutional_code" xlink:type="simple">TLMF</named-content>. 1♂ Osttirol, Lengberg, Drau-Auen, Schattseite, 630 m, 25.vi.2008, H. Deutsch leg.; DNA Barcode ID <named-content xmlns:xlink="http://www.w3.org/1999/xlink" content-type="dwc:institutional_code" xlink:type="simple">TLMF</named-content> Lep 24185; <named-content xmlns:xlink="http://www.w3.org/1999/xlink" content-type="dwc:institutional_code" xlink:type="simple">TLMF</named-content>. 1♂ Vorarlberg, Frödischtal, Schönebuchweg, Klausen, 755 m, 14.vi.2017, A. Mayr leg; DNA Barcode ID <named-content xmlns:xlink="http://www.w3.org/1999/xlink" content-type="dwc:institutional_code" xlink:type="simple">TLMF</named-content> Lep 25068; coll. A. Mayr.</p><p>Germany 1♀, Bavaria, Inning/A, 550 m, mid vii.1970 Zürnbauer F. leg.; genitalia in glycerin PH; <named-content xmlns:xlink="http://www.w3.org/1999/xlink" content-type="dwc:institutional_code" xlink:type="simple">TLMF</named-content>.</p><p>Italy 1♂ Südtirol, Oberrasen, Biotop Rasner Möser S, 1100 m, 5.vii.2015, P. Huemer leg.; DNA Barcode ID <named-content xmlns:xlink="http://www.w3.org/1999/xlink" content-type="dwc:institutional_code" xlink:type="simple">TLMF</named-content> Lep 17982; <named-content xmlns:xlink="http://www.w3.org/1999/xlink" content-type="dwc:institutional_code" xlink:type="simple">TLMF</named-content>. 1♂ Südtirol, Laas, Tschenglser Au, Biotop Rasner Möser S, 900 m, 20.vi.2015, P. Huemer leg.; DNA Barcode ID <named-content xmlns:xlink="http://www.w3.org/1999/xlink" content-type="dwc:institutional_code" xlink:type="simple">TLMF</named-content> Lep 18779; <named-content xmlns:xlink="http://www.w3.org/1999/xlink" content-type="dwc:institutional_code" xlink:type="simple">TLMF</named-content>.</p><fig id="F2" position="float" orientation="portrait"><object-id xmlns:xlink="http://www.w3.org/1999/xlink" content-type="doi" xlink:type="simple">10.3897/zookeys.1085.76853.figures5-8</object-id><object-id xmlns:xlink="http://www.w3.org/1999/xlink" content-type="arpha" xlink:type="simple">44F23852-EA90-5A7D-A59E-288F3AE1FA48</object-id><label>Figures 5–8.</label><caption><p>Male genitalia of <italic><tp:taxon-name><tp:taxon-name-part taxon-name-part-type="genus" reg="Batrachedra">Batrachedra</tp:taxon-name-part></tp:taxon-name></italic><bold>5</bold><italic><tp:taxon-name><tp:taxon-name-part taxon-name-part-type="genus" reg="Batrachedra">B.</tp:taxon-name-part><tp:taxon-name-part taxon-name-part-type="species" reg="confusella">confusella</tp:taxon-name-part></tp:taxon-name></italic> sp. nov., genitalia slide <named-content xmlns:xlink="http://www.w3.org/1999/xlink" content-type="dwc:institutional_code" xlink:type="simple">NHMO</named-content> 3899 <bold>6</bold><italic><tp:taxon-name><tp:taxon-name-part taxon-name-part-type="genus" reg="Batrachedra">B.</tp:taxon-name-part><tp:taxon-name-part taxon-name-part-type="species" reg="confusella">confusella</tp:taxon-name-part></tp:taxon-name></italic> sp. nov., distal end of phallus, genitalia slide <named-content xmlns:xlink="http://www.w3.org/1999/xlink" content-type="dwc:institutional_code" xlink:type="simple">NHMO</named-content> 3899 <bold>7</bold><italic><tp:taxon-name><tp:taxon-name-part taxon-name-part-type="genus" reg="Batrachedra">B.</tp:taxon-name-part><tp:taxon-name-part taxon-name-part-type="species" reg="pinicolella">pinicolella</tp:taxon-name-part></tp:taxon-name></italic>, genitalia slide <named-content xmlns:xlink="http://www.w3.org/1999/xlink" content-type="dwc:institutional_code" xlink:type="simple">NHMO</named-content> 3891 <bold>8</bold><italic><tp:taxon-name><tp:taxon-name-part taxon-name-part-type="genus" reg="Batrachedra">B.</tp:taxon-name-part><tp:taxon-name-part taxon-name-part-type="species" reg="pinicolella">pinicolella</tp:taxon-name-part></tp:taxon-name></italic>, distal end of phallus, genitalia slide <named-content xmlns:xlink="http://www.w3.org/1999/xlink" content-type="dwc:institutional_code" xlink:type="simple">NHMO</named-content> 3892.</p></caption><graphic xmlns:xlink="http://www.w3.org/1999/xlink" xlink:href="zookeys-1085-165-g002.jpg" position="float" orientation="portrait" xlink:type="simple" id="oo_643543.jpg"><uri content-type="original_file" xlink:type="simple">https://binary.pensoft.net/fig/643543</uri></graphic></fig><p>Armenia 1♂, Tavush Province, Diljan, 1395 m; 13.vii.2011; O. Karsholt leg.; <abbrev xmlns:xlink="http://www.w3.org/1999/xlink" xlink:title="Barcode of Life Data Systems" id="ABBRID0EQJAG" xlink:type="simple">BOLD</abbrev> sample ID: ZMUC00029754; <named-content xmlns:xlink="http://www.w3.org/1999/xlink" content-type="dwc:institutional_code" xlink:type="simple">ZMUC</named-content>.</p></tp:treatment-sec><tp:treatment-sec sec-type="Morphological diagnosis" id="SECID0EZJAG"><title>Morphological diagnosis.</title><p><italic><tp:taxon-name><tp:taxon-name-part taxon-name-part-type="genus" reg="Batrachedra">Batrachedra</tp:taxon-name-part><tp:taxon-name-part taxon-name-part-type="species" reg="confusella">confusella</tp:taxon-name-part></tp:taxon-name></italic> sp. nov. (Fig. <xref ref-type="fig" rid="F1">3</xref>) and <italic><tp:taxon-name><tp:taxon-name-part taxon-name-part-type="genus" reg="Batrachedra">B.</tp:taxon-name-part><tp:taxon-name-part taxon-name-part-type="species" reg="pinicolella">pinicolella</tp:taxon-name-part></tp:taxon-name></italic> (Fig. <xref ref-type="fig" rid="F1">4</xref>) cannot be separated externally with certainty though it is remarkable that none of the 56 specimens of <italic><tp:taxon-name><tp:taxon-name-part taxon-name-part-type="genus" reg="Batrachedra">B.</tp:taxon-name-part><tp:taxon-name-part taxon-name-part-type="species" reg="confusella">confusella</tp:taxon-name-part></tp:taxon-name></italic> with images in <abbrev xmlns:xlink="http://www.w3.org/1999/xlink" xlink:title="Barcode of Life Data Systems" id="ABBRID0EILAG" xlink:type="simple">BOLD</abbrev> has a spot at about the one-third the length of the forewing fold, a character commonly present in <italic><tp:taxon-name><tp:taxon-name-part taxon-name-part-type="genus" reg="Batrachedra">B.</tp:taxon-name-part><tp:taxon-name-part taxon-name-part-type="species" reg="pinicolella">pinicolella</tp:taxon-name-part></tp:taxon-name></italic>. All 47 specimens of Norwegian dissected or barcoded specimens of <italic><tp:taxon-name><tp:taxon-name-part taxon-name-part-type="genus" reg="Batrachedra">B.</tp:taxon-name-part><tp:taxon-name-part taxon-name-part-type="species" reg="confusella">confusella</tp:taxon-name-part></tp:taxon-name></italic> sp. nov. are without the spot on the fold. In eight of 20 dissected or barcoded Norwegian specimens of <italic><tp:taxon-name><tp:taxon-name-part taxon-name-part-type="genus" reg="Batrachedra">B.</tp:taxon-name-part><tp:taxon-name-part taxon-name-part-type="species" reg="pinicolella">pinicolella</tp:taxon-name-part></tp:taxon-name></italic> the spot is present. Thus, the presence of the spot in the fold strongly indicates that the actual specimen belongs to <italic><tp:taxon-name><tp:taxon-name-part taxon-name-part-type="genus" reg="Batrachedra">B.</tp:taxon-name-part><tp:taxon-name-part taxon-name-part-type="species" reg="pinicolella">pinicolella</tp:taxon-name-part></tp:taxon-name></italic>. With a wingspan of 11.0–12.0 mm, <italic><tp:taxon-name><tp:taxon-name-part taxon-name-part-type="genus" reg="Batrachedra">B.</tp:taxon-name-part><tp:taxon-name-part taxon-name-part-type="species" reg="pinicolella">pinicolella</tp:taxon-name-part></tp:taxon-name></italic> is slightly larger than <italic><tp:taxon-name><tp:taxon-name-part taxon-name-part-type="genus" reg="Batrachedra">B.</tp:taxon-name-part><tp:taxon-name-part taxon-name-part-type="species" reg="confusella">confusella</tp:taxon-name-part></tp:taxon-name></italic> sp. nov. on average. In the male genitalia we found a diagnostic character in the shape of the valva and the uncus. On average <italic><tp:taxon-name><tp:taxon-name-part taxon-name-part-type="genus" reg="Batrachedra">B.</tp:taxon-name-part><tp:taxon-name-part taxon-name-part-type="species" reg="pinicolella">pinicolella</tp:taxon-name-part></tp:taxon-name></italic> (Fig. <xref ref-type="fig" rid="F2">7</xref>) has a longer and more slender valva than <italic><tp:taxon-name><tp:taxon-name-part taxon-name-part-type="genus" reg="Batrachedra">B.</tp:taxon-name-part><tp:taxon-name-part taxon-name-part-type="species" reg="confusella">confusella</tp:taxon-name-part></tp:taxon-name></italic> sp. nov. (Fig. <xref ref-type="fig" rid="F2">5</xref>). The uncus is slightly different in the two species in shape and width. In <italic><tp:taxon-name><tp:taxon-name-part taxon-name-part-type="genus" reg="Batrachedra">B.</tp:taxon-name-part><tp:taxon-name-part taxon-name-part-type="species" reg="confusella">confusella</tp:taxon-name-part></tp:taxon-name></italic> sp. nov. the lateral sides are smoother and with finer and longer setae than in <italic><tp:taxon-name><tp:taxon-name-part taxon-name-part-type="genus" reg="Batrachedra">B.</tp:taxon-name-part><tp:taxon-name-part taxon-name-part-type="species" reg="pinicolella">pinicolella</tp:taxon-name-part></tp:taxon-name></italic>. In <italic><tp:taxon-name><tp:taxon-name-part taxon-name-part-type="genus" reg="Batrachedra">B.</tp:taxon-name-part><tp:taxon-name-part taxon-name-part-type="species" reg="pinicolella">pinicolella</tp:taxon-name-part></tp:taxon-name></italic> the uncus is laterally distinctly rugose with coarse setae. The tip of the phallus in <italic><tp:taxon-name><tp:taxon-name-part taxon-name-part-type="genus" reg="Batrachedra">B.</tp:taxon-name-part><tp:taxon-name-part taxon-name-part-type="species" reg="confusella">confusella</tp:taxon-name-part></tp:taxon-name></italic> sp. nov. (Fig. <xref ref-type="fig" rid="F2">6</xref>) is armed with a distinct cornutus. In <italic><tp:taxon-name><tp:taxon-name-part taxon-name-part-type="genus" reg="Batrachedra">B.</tp:taxon-name-part><tp:taxon-name-part taxon-name-part-type="species" reg="pinicolella">pinicolella</tp:taxon-name-part></tp:taxon-name></italic> (Fig. <xref ref-type="fig" rid="F2">8</xref>) the cornutus is narrower and often will appear merely as a fold inside the phallus. The gnathos tends to be broader distally in <italic><tp:taxon-name><tp:taxon-name-part taxon-name-part-type="genus" reg="Batrachedra">B.</tp:taxon-name-part><tp:taxon-name-part taxon-name-part-type="species" reg="pinicolella">pinicolella</tp:taxon-name-part></tp:taxon-name></italic> than in <italic><tp:taxon-name><tp:taxon-name-part taxon-name-part-type="genus" reg="Batrachedra">B.</tp:taxon-name-part><tp:taxon-name-part taxon-name-part-type="species" reg="confusella">confusella</tp:taxon-name-part></tp:taxon-name></italic> sp. nov. In the female genitalia, the two species differ in the length of the signum. In <italic><tp:taxon-name><tp:taxon-name-part taxon-name-part-type="genus" reg="Batrachedra">B.</tp:taxon-name-part><tp:taxon-name-part taxon-name-part-type="species" reg="pinicolella">pinicolella</tp:taxon-name-part></tp:taxon-name></italic> (Fig. <xref ref-type="fig" rid="F3">10</xref>) the signum is in the range 290–380 μm. In <italic><tp:taxon-name><tp:taxon-name-part taxon-name-part-type="genus" reg="Batrachedra">B.</tp:taxon-name-part><tp:taxon-name-part taxon-name-part-type="species" reg="confusella">confusella</tp:taxon-name-part></tp:taxon-name></italic> sp. nov. (Fig. <xref ref-type="fig" rid="F3">9</xref>) the length of the signum ranges from 490 to 600 μm. In <italic><tp:taxon-name><tp:taxon-name-part taxon-name-part-type="genus" reg="Batrachedra">B.</tp:taxon-name-part><tp:taxon-name-part taxon-name-part-type="species" reg="pinicolella">pinicolella</tp:taxon-name-part></tp:taxon-name></italic> the sclerotized portion of the ductus bursae is narrower and straighter than in <italic><tp:taxon-name><tp:taxon-name-part taxon-name-part-type="genus" reg="Batrachedra">B.</tp:taxon-name-part><tp:taxon-name-part taxon-name-part-type="species" reg="confusella">confusella</tp:taxon-name-part></tp:taxon-name></italic> sp. nov. Fig. 22 of the female genitalia given by <xref ref-type="bibr" rid="B17">Koster and Sinev (2003)</xref> represents <italic><tp:taxon-name><tp:taxon-name-part taxon-name-part-type="genus" reg="Batrachedra">B.</tp:taxon-name-part><tp:taxon-name-part taxon-name-part-type="species" reg="pinicolella">pinicolella</tp:taxon-name-part></tp:taxon-name></italic> in the present interpretation of the name.</p><fig id="F3" position="float" orientation="portrait"><object-id xmlns:xlink="http://www.w3.org/1999/xlink" content-type="doi" xlink:type="simple">10.3897/zookeys.1085.76853.figures9-10</object-id><object-id xmlns:xlink="http://www.w3.org/1999/xlink" content-type="arpha" xlink:type="simple">B84A0AA2-B52F-5448-8F07-633DDDC3B347</object-id><label>Figures 9–10.</label><caption><p>Female genitalia of <italic><tp:taxon-name><tp:taxon-name-part taxon-name-part-type="genus" reg="Batrachedra">Batrachedra</tp:taxon-name-part></tp:taxon-name></italic><bold>9</bold><italic><tp:taxon-name><tp:taxon-name-part taxon-name-part-type="genus" reg="Batrachedra">B.</tp:taxon-name-part><tp:taxon-name-part taxon-name-part-type="species" reg="confusella">confusella</tp:taxon-name-part></tp:taxon-name></italic> sp. nov., genitalia slide <named-content xmlns:xlink="http://www.w3.org/1999/xlink" content-type="dwc:institutional_code" xlink:type="simple">NHMO</named-content> 3937 <bold>10</bold><italic><tp:taxon-name><tp:taxon-name-part taxon-name-part-type="genus" reg="Batrachedra">B.</tp:taxon-name-part><tp:taxon-name-part taxon-name-part-type="species" reg="pinicolella">pinicolella</tp:taxon-name-part></tp:taxon-name></italic>, genitalia slide <named-content xmlns:xlink="http://www.w3.org/1999/xlink" content-type="dwc:institutional_code" xlink:type="simple">NHMO</named-content> 3961.</p></caption><graphic xmlns:xlink="http://www.w3.org/1999/xlink" xlink:href="zookeys-1085-165-g003.jpg" position="float" orientation="portrait" xlink:type="simple" id="oo_643544.jpg"><uri content-type="original_file" xlink:type="simple">https://binary.pensoft.net/fig/643544</uri></graphic></fig></tp:treatment-sec><tp:treatment-sec sec-type="Molecular diagnosis" id="SECID0EAVAG"><title>Molecular diagnosis.</title><p>Sequences of <italic><tp:taxon-name><tp:taxon-name-part taxon-name-part-type="genus" reg="Batrachedra">B.</tp:taxon-name-part><tp:taxon-name-part taxon-name-part-type="species" reg="pinicolella">pinicolella</tp:taxon-name-part></tp:taxon-name></italic> and <italic><tp:taxon-name><tp:taxon-name-part taxon-name-part-type="genus" reg="Batrachedra">B.</tp:taxon-name-part><tp:taxon-name-part taxon-name-part-type="species" reg="confusella">confusella</tp:taxon-name-part></tp:taxon-name></italic> sp. nov. form two well-defined clusters which received separate Barcode Index Numbers (BIN-codes): AAF0078 and AAF0077 respectively. The DNA barcode region of <italic><tp:taxon-name><tp:taxon-name-part taxon-name-part-type="genus" reg="Batrachedra">B.</tp:taxon-name-part><tp:taxon-name-part taxon-name-part-type="species" reg="confusella">confusella</tp:taxon-name-part></tp:taxon-name></italic> sp. nov. shows 0.95% intraspecific divergence and a minimum divergence of 6.82% to its closest relative <italic><tp:taxon-name><tp:taxon-name-part taxon-name-part-type="genus" reg="Batrachedra">B.</tp:taxon-name-part><tp:taxon-name-part taxon-name-part-type="species" reg="pinicolella">pinicolella</tp:taxon-name-part></tp:taxon-name></italic> (Fig. <xref ref-type="fig" rid="F4">11</xref>). The latter species shows no intraspecific variability in our material (the slight apparent variation in the neighbor-joining tree results only from variation in sequence lengths). Therefore, DNA barcodes allow safe identification of the two species. The 407-bp long fragment of the nuclear <abbrev xmlns:xlink="http://www.w3.org/1999/xlink" xlink:title="malate dehydrogenase" id="ABBRID0EWWAG" xlink:type="simple">MDH</abbrev> gene differs by 5.8% from that of <italic><tp:taxon-name><tp:taxon-name-part taxon-name-part-type="genus" reg="Batrachedra">B.</tp:taxon-name-part><tp:taxon-name-part taxon-name-part-type="species" reg="pinicolella">pinicolella</tp:taxon-name-part></tp:taxon-name></italic>. The 506-bp long fragment of <abbrev xmlns:xlink="http://www.w3.org/1999/xlink" xlink:title="elongation factor 1 alpha" id="ABBRID0EOXAG" xlink:type="simple">EF-1a</abbrev> differs by 3.1% from that of <italic><tp:taxon-name><tp:taxon-name-part taxon-name-part-type="genus" reg="Batrachedra">B.</tp:taxon-name-part><tp:taxon-name-part taxon-name-part-type="species" reg="pinicolella">pinicolella</tp:taxon-name-part></tp:taxon-name></italic>. Therefore, both examined nuclear genes support the status of the two species and permit their identification by these markers as well. All examined five specimens were infected by <italic><tp:taxon-name><tp:taxon-name-part taxon-name-part-type="genus" reg="Wolbachia">Wolbachia</tp:taxon-name-part></tp:taxon-name></italic>, while none of the specimens of <italic><tp:taxon-name><tp:taxon-name-part taxon-name-part-type="genus" reg="Batrachedra">B.</tp:taxon-name-part><tp:taxon-name-part taxon-name-part-type="species" reg="pinicolella">pinicolella</tp:taxon-name-part></tp:taxon-name></italic> were infected, suggesting a difference between the two species also in this regard.</p><fig id="F4" position="float" orientation="portrait"><object-id xmlns:xlink="http://www.w3.org/1999/xlink" content-type="doi" xlink:type="simple">10.3897/zookeys.1085.76853.figure11</object-id><object-id xmlns:xlink="http://www.w3.org/1999/xlink" content-type="arpha" xlink:type="simple">076B3C95-A43C-5792-BE27-429E9C7798D6</object-id><label>Figure 11.</label><caption><p>Neighbor-joining visualization of genetic divergences of DNA barcode fragment of COI gene within and between European species of <italic><tp:taxon-name><tp:taxon-name-part taxon-name-part-type="genus" reg="Batrachedra">Batrachedra</tp:taxon-name-part></tp:taxon-name></italic>. The scale indicates 1% genetic divergence as calculated under Kimura 2 parameter model for nucleotide substitution.</p></caption><graphic xmlns:xlink="http://www.w3.org/1999/xlink" xlink:href="zookeys-1085-165-g004.jpg" position="float" orientation="portrait" xlink:type="simple" id="oo_643545.jpg"><uri content-type="original_file" xlink:type="simple">https://binary.pensoft.net/fig/643545</uri></graphic></fig><p>We generated a genomic dataset from nine individuals of <italic><tp:taxon-name><tp:taxon-name-part taxon-name-part-type="genus" reg="Batrachedra">B.</tp:taxon-name-part><tp:taxon-name-part taxon-name-part-type="species" reg="pinicolella">pinicolella</tp:taxon-name-part></tp:taxon-name></italic> using ddRAD sequencing. We obtained 1.24 million reads per individual on average after quality filtering steps. After clustering 88% sequence similarity, we recovered 19,292 clusters per sample were retained with an average of 82.26 per sample for cluster depth (Table <xref ref-type="table" rid="T1">1</xref>). A total length of ddRAD data is 926,224 bp, of which 9,242 are single nucleotide polymorphisms (SNP). Phylogenetic analysis using SNP data produced robust support for the relationship between the individuals (Fig. <xref ref-type="fig" rid="F5">12</xref>). The two revealed lineages corresponding to <italic><tp:taxon-name><tp:taxon-name-part taxon-name-part-type="genus" reg="Batrachedra">B.</tp:taxon-name-part><tp:taxon-name-part taxon-name-part-type="species" reg="confusella">confusella</tp:taxon-name-part></tp:taxon-name></italic> sp. nov. and <italic><tp:taxon-name><tp:taxon-name-part taxon-name-part-type="genus" reg="Batrachedra">B.</tp:taxon-name-part><tp:taxon-name-part taxon-name-part-type="species" reg="pinicolella">pinicolella</tp:taxon-name-part></tp:taxon-name></italic>, which have 100% bootstrap support. STRUCTURE also identified two genetic clusters (Fig. <xref ref-type="fig" rid="F4">11</xref>).</p><table-wrap id="T1" position="float" orientation="portrait"><label>Table 1.</label><caption><p>A summary of the ddRAD data.</p></caption><table id="TID0EU4AG" rules="all"><tbody><tr><th rowspan="1" colspan="1">Species</th><th rowspan="1" colspan="1">SampleID</th><th rowspan="1" colspan="1">Reads passed filter</th><th rowspan="1" colspan="1">Clusters at 88%</th><th rowspan="1" colspan="1">Coverage</th><th rowspan="1" colspan="1">Retained loci</th><th rowspan="1" colspan="1">Consensus loci</th></tr><tr><td rowspan="1" colspan="1">
                    <italic>
                      <tp:taxon-name><tp:taxon-name-part taxon-name-part-type="genus" reg="Batrachedra">B.</tp:taxon-name-part><tp:taxon-name-part taxon-name-part-type="species" reg="confusella">confusella</tp:taxon-name-part></tp:taxon-name>
                    </italic>
                  </td><td rowspan="1" colspan="1" style="color: #152959">
                    <ext-link xmlns:xlink="http://www.w3.org/1999/xlink" ext-link-type="gen" xlink:href="MM22066" xlink:type="simple">MM22066</ext-link>
                  </td><td rowspan="1" colspan="1">1520904</td><td rowspan="1" colspan="1">29400</td><td rowspan="1" colspan="1">40.06</td><td rowspan="1" colspan="1">11608</td><td rowspan="1" colspan="1">4488</td></tr><tr><td rowspan="1" colspan="1">
                    <italic>
                      <tp:taxon-name><tp:taxon-name-part taxon-name-part-type="genus" reg="Batrachedra">B.</tp:taxon-name-part><tp:taxon-name-part taxon-name-part-type="species" reg="confusella">confusella</tp:taxon-name-part></tp:taxon-name>
                    </italic>
                  </td><td rowspan="1" colspan="1" style="color: #152959">
                    <ext-link xmlns:xlink="http://www.w3.org/1999/xlink" ext-link-type="gen" xlink:href="MM22068" xlink:type="simple">MM22068</ext-link>
                  </td><td rowspan="1" colspan="1">1624893</td><td rowspan="1" colspan="1">31776</td><td rowspan="1" colspan="1">45.71</td><td rowspan="1" colspan="1">12030</td><td rowspan="1" colspan="1">4346</td></tr><tr><td rowspan="1" colspan="1">
                    <italic>
                      <tp:taxon-name><tp:taxon-name-part taxon-name-part-type="genus" reg="Batrachedra">B.</tp:taxon-name-part><tp:taxon-name-part taxon-name-part-type="species" reg="confusella">confusella</tp:taxon-name-part></tp:taxon-name>
                    </italic>
                  </td><td rowspan="1" colspan="1" style="color: #152959">
                    <ext-link xmlns:xlink="http://www.w3.org/1999/xlink" ext-link-type="gen" xlink:href="MM23464" xlink:type="simple">MM23464</ext-link>
                  </td><td rowspan="1" colspan="1">2976135</td><td rowspan="1" colspan="1">62919</td><td rowspan="1" colspan="1">43.18</td><td rowspan="1" colspan="1">19568</td><td rowspan="1" colspan="1">4557</td></tr><tr><td rowspan="1" colspan="1">
                    <italic>
                      <tp:taxon-name><tp:taxon-name-part taxon-name-part-type="genus" reg="Batrachedra">B.</tp:taxon-name-part><tp:taxon-name-part taxon-name-part-type="species" reg="confusella">confusella</tp:taxon-name-part></tp:taxon-name>
                    </italic>
                  </td><td rowspan="1" colspan="1"><named-content xmlns:xlink="http://www.w3.org/1999/xlink" content-type="dwc:institutional_code" xlink:type="simple">TLMF</named-content> Lep 10349</td><td rowspan="1" colspan="1">1353160</td><td rowspan="1" colspan="1">16809</td><td rowspan="1" colspan="1">60.85</td><td rowspan="1" colspan="1">5292</td><td rowspan="1" colspan="1">2563</td></tr><tr><td rowspan="1" colspan="1">
                    <italic>
                      <tp:taxon-name><tp:taxon-name-part taxon-name-part-type="genus" reg="Batrachedra">B.</tp:taxon-name-part><tp:taxon-name-part taxon-name-part-type="species" reg="confusella">confusella</tp:taxon-name-part></tp:taxon-name>
                    </italic>
                  </td><td rowspan="1" colspan="1"><named-content xmlns:xlink="http://www.w3.org/1999/xlink" content-type="dwc:institutional_code" xlink:type="simple">TLMF</named-content> Lep 18779</td><td rowspan="1" colspan="1">624001</td><td rowspan="1" colspan="1">11396</td><td rowspan="1" colspan="1">47.99</td><td rowspan="1" colspan="1">3177</td><td rowspan="1" colspan="1">917</td></tr><tr><td rowspan="1" colspan="1">
                    <italic>
                      <tp:taxon-name><tp:taxon-name-part taxon-name-part-type="genus" reg="Batrachedra">B.</tp:taxon-name-part><tp:taxon-name-part taxon-name-part-type="species" reg="pinicolella">pinicolella</tp:taxon-name-part></tp:taxon-name>
                    </italic>
                  </td><td rowspan="1" colspan="1" style="color: #152959">
                    <ext-link xmlns:xlink="http://www.w3.org/1999/xlink" ext-link-type="gen" xlink:href="MM06705" xlink:type="simple">MM06705</ext-link>
                  </td><td rowspan="1" colspan="1">808698</td><td rowspan="1" colspan="1">4251</td><td rowspan="1" colspan="1">163.44</td><td rowspan="1" colspan="1">572</td><td rowspan="1" colspan="1">149</td></tr><tr><td rowspan="1" colspan="1">
                    <italic>
                      <tp:taxon-name><tp:taxon-name-part taxon-name-part-type="genus" reg="Batrachedra">B.</tp:taxon-name-part><tp:taxon-name-part taxon-name-part-type="species" reg="pinicolella">pinicolella</tp:taxon-name-part></tp:taxon-name>
                    </italic>
                  </td><td rowspan="1" colspan="1" style="color: #152959">
                    <ext-link xmlns:xlink="http://www.w3.org/1999/xlink" ext-link-type="gen" xlink:href="MM21052" xlink:type="simple">MM21052</ext-link>
                  </td><td rowspan="1" colspan="1">971904</td><td rowspan="1" colspan="1">6440</td><td rowspan="1" colspan="1">131.25</td><td rowspan="1" colspan="1">1305</td><td rowspan="1" colspan="1">200</td></tr><tr><td rowspan="1" colspan="1">
                    <italic>
                      <tp:taxon-name><tp:taxon-name-part taxon-name-part-type="genus" reg="Batrachedra">B.</tp:taxon-name-part><tp:taxon-name-part taxon-name-part-type="species" reg="pinicolella">pinicolella</tp:taxon-name-part></tp:taxon-name>
                    </italic>
                  </td><td rowspan="1" colspan="1" style="color: #152959">
                    <ext-link xmlns:xlink="http://www.w3.org/1999/xlink" ext-link-type="gen" xlink:href="MM21054" xlink:type="simple">MM21054</ext-link>
                  </td><td rowspan="1" colspan="1">931540</td><td rowspan="1" colspan="1">7060</td><td rowspan="1" colspan="1">118.22</td><td rowspan="1" colspan="1">1344</td><td rowspan="1" colspan="1">370</td></tr><tr><td rowspan="1" colspan="1">
                    <italic>
                      <tp:taxon-name><tp:taxon-name-part taxon-name-part-type="genus" reg="Batrachedra">B.</tp:taxon-name-part><tp:taxon-name-part taxon-name-part-type="species" reg="pinicolella">pinicolella</tp:taxon-name-part></tp:taxon-name>
                    </italic>
                  </td><td rowspan="1" colspan="1"><named-content xmlns:xlink="http://www.w3.org/1999/xlink" content-type="dwc:institutional_code" xlink:type="simple">TLMF</named-content> Lep 17972</td><td rowspan="1" colspan="1">370227</td><td rowspan="1" colspan="1">3579</td><td rowspan="1" colspan="1">89.61</td><td rowspan="1" colspan="1">611</td><td rowspan="1" colspan="1">155</td></tr><tr><td rowspan="1" colspan="2">
                    <bold>Total</bold>
                  </td><td rowspan="1" colspan="1">
                    <bold>1242385</bold>
                  </td><td rowspan="1" colspan="1">
                    <bold>19292</bold>
                  </td><td rowspan="1" colspan="1">
                    <bold>82.26</bold>
                  </td><td rowspan="1" colspan="1">
                    <bold>6167</bold>
                  </td><td rowspan="1" colspan="1">
                    <bold>1972</bold>
                  </td></tr></tbody></table></table-wrap><fig id="F5" position="float" orientation="portrait"><object-id xmlns:xlink="http://www.w3.org/1999/xlink" content-type="doi" xlink:type="simple">10.3897/zookeys.1085.76853.figure12</object-id><object-id xmlns:xlink="http://www.w3.org/1999/xlink" content-type="arpha" xlink:type="simple">F961D55E-C4C3-5783-BDF6-968A65267E3C</object-id><label>Figure 12.</label><caption><p>Maximum-likelihood tree inferred from the ddRAD SNP data. Bootstrap support values are indicated above the branches and only the values &gt; 50% are shown. The barplot shows the assignments of individuals into two genetic clusters, the red clusters referring to <italic><tp:taxon-name><tp:taxon-name-part taxon-name-part-type="genus" reg="Batrachedra">Batrachedra</tp:taxon-name-part><tp:taxon-name-part taxon-name-part-type="species" reg="confusella">confusella</tp:taxon-name-part></tp:taxon-name></italic>, the blue clusters to <italic><tp:taxon-name><tp:taxon-name-part taxon-name-part-type="genus" reg="Batrachedra">B.</tp:taxon-name-part><tp:taxon-name-part taxon-name-part-type="species" reg="pinicolella">pinicolella</tp:taxon-name-part></tp:taxon-name></italic>. Each bar represents one individual and colours represent the proportion of the individuals that belong to each of the genetic cluster.</p></caption><graphic xmlns:xlink="http://www.w3.org/1999/xlink" xlink:href="zookeys-1085-165-g005.jpg" position="float" orientation="portrait" xlink:type="simple" id="oo_643546.jpg"><uri content-type="original_file" xlink:type="simple">https://binary.pensoft.net/fig/643546</uri></graphic></fig></tp:treatment-sec><tp:treatment-sec sec-type="description" id="SECID0EKJBG"><title>Description.</title><p>Male (Fig. <xref ref-type="fig" rid="F1">3</xref>). Wingspan 10–11 mm. Labial palp 2.3 times diameter of eye, cream, porrect, slightly curved, second segment longer than third, outer side with brownish suffusion, third segment on outer side with two bands. Head cream, with appressed scaling. Antenna glabrous, with appressed scales, pale ochreous brown, weakly ringed, rings becoming more distinct distally. Thorax ochreous yellow. Forewing ochreous yellow, with scattered dark brown scales, denser distally and on costa, discal spot small; cilia brownish grey; hindwing grey, cilia grey. Legs cream, inner sides with brownish suffusion, which on tarsi forms bands. Abdomen cream, with lateral grey suffusion.</p><p><bold>Female</bold>. Externally similar to male.</p><p><bold>Male</bold> genitalia (Figs <xref ref-type="fig" rid="F2">5</xref>, <xref ref-type="fig" rid="F2">6</xref>) Uncus gradually narrowed towards tip, slightly concave at two-thirds length, medially with lateral setae, lateral margins smooth, with fine hairs; gnathos gradually narrowed, becoming parallel-sided before distal end, distal end spinose; valva nearly parallel-sided, dorsal margin curved distally, costa angled or slightly hooked at distal end; anellus lobes rounded; phallus long and slender, sub-distally with bulge, cornutus near distal end distinct, tapered proximally.</p><p><bold>Female</bold> genitalia (Fig. <xref ref-type="fig" rid="F3">9</xref>) Papillae anales broad with short setae; apophyses posteriores and anteriores of similar length, apophyses anteriores with basal fork; antrum funnel-shaped with medial ridge; ductus bursae with medial portion sclerotized and curved, anterior portion with two or three coils; corpus bursa with long (490–600 μm) and oval signum; signum with numerous short, transverse ridges.</p></tp:treatment-sec><tp:treatment-sec sec-type="etymology" id="SECID0EMKBG"><title>Etymology.</title><p>The species’ name, <italic><tp:taxon-name><tp:taxon-name-part taxon-name-part-type="genus" reg="Batrachedra"/><tp:taxon-name-part taxon-name-part-type="species" reg="confusella">confusella</tp:taxon-name-part></tp:taxon-name></italic>, indicates the confusion with its sister species, <italic><tp:taxon-name><tp:taxon-name-part taxon-name-part-type="genus" reg="Batrachedra">B.</tp:taxon-name-part><tp:taxon-name-part taxon-name-part-type="species" reg="pinicolella">pinicolella</tp:taxon-name-part></tp:taxon-name></italic>.</p></tp:treatment-sec><tp:treatment-sec sec-type="biology" id="SECID0EHLBG"><title>Biology.</title><p>Due to the confusion of the two species, the biology is insufficiently known. <italic><tp:taxon-name><tp:taxon-name-part taxon-name-part-type="genus" reg="Batrachedra">Batrachedra</tp:taxon-name-part><tp:taxon-name-part taxon-name-part-type="species" reg="confusella">confusella</tp:taxon-name-part></tp:taxon-name></italic> sp. nov. is the well-known species affecting <italic><tp:taxon-name><tp:taxon-name-part taxon-name-part-type="genus" reg="Pinus">Pinus</tp:taxon-name-part></tp:taxon-name></italic>, and it has been found in several localities of pure pine forests. However, a female beaten from an artificial afforestation of <italic><tp:taxon-name><tp:taxon-name-part taxon-name-part-type="genus" reg="Larix">Larix</tp:taxon-name-part></tp:taxon-name></italic> at a lowland locality in Switzerland without <italic><tp:taxon-name><tp:taxon-name-part taxon-name-part-type="genus" reg="Pinus">Pinus</tp:taxon-name-part></tp:taxon-name></italic> in the nearby surroundings (Bryner in litt.) also belongs to <italic><tp:taxon-name><tp:taxon-name-part taxon-name-part-type="genus" reg="Batrachedra">B.</tp:taxon-name-part><tp:taxon-name-part taxon-name-part-type="species" reg="confusella">confusella</tp:taxon-name-part></tp:taxon-name></italic> sp. nov., indicating that <italic><tp:taxon-name><tp:taxon-name-part taxon-name-part-type="genus" reg="Larix">Larix</tp:taxon-name-part></tp:taxon-name></italic> may be an additional host-plant. <italic><tp:taxon-name><tp:taxon-name-part taxon-name-part-type="genus" reg="Batrachedra">Batrachedra</tp:taxon-name-part><tp:taxon-name-part taxon-name-part-type="species" reg="pinicolella">pinicolella</tp:taxon-name-part></tp:taxon-name></italic>, in contrast, seems to be restricted to forests of Norway spruce (<italic><tp:taxon-name><tp:taxon-name-part taxon-name-part-type="genus" reg="Picea">Picea</tp:taxon-name-part><tp:taxon-name-part taxon-name-part-type="species" reg="abies">abies</tp:taxon-name-part></tp:taxon-name></italic>), which is considered to be the host-plant. This hypothesis is proved by a dissected Finnish female specimen bred from <italic><tp:taxon-name><tp:taxon-name-part taxon-name-part-type="genus" reg="Picea">Picea</tp:taxon-name-part></tp:taxon-name></italic>.</p><p><xref ref-type="bibr" rid="B2">Bolov and Sinev (1990)</xref> recorded outbreaks of <italic><tp:taxon-name><tp:taxon-name-part taxon-name-part-type="genus" reg="Batrachedra">B.</tp:taxon-name-part><tp:taxon-name-part taxon-name-part-type="species" reg="pinicolella">pinicolella</tp:taxon-name-part></tp:taxon-name></italic> on <italic><tp:taxon-name><tp:taxon-name-part taxon-name-part-type="genus" reg="Picea">Picea</tp:taxon-name-part><tp:taxon-name-part taxon-name-part-type="species" reg="orientalis">orientalis</tp:taxon-name-part></tp:taxon-name></italic>, <italic><tp:taxon-name><tp:taxon-name-part taxon-name-part-type="genus" reg="Picea">P.</tp:taxon-name-part><tp:taxon-name-part taxon-name-part-type="species" reg="abies">abies</tp:taxon-name-part></tp:taxon-name></italic>, <italic><tp:taxon-name><tp:taxon-name-part taxon-name-part-type="genus" reg="Picea">P.</tp:taxon-name-part><tp:taxon-name-part taxon-name-part-type="species" reg="pungens">pungens</tp:taxon-name-part></tp:taxon-name></italic>, <italic><tp:taxon-name><tp:taxon-name-part taxon-name-part-type="genus" reg="Abies">Abies</tp:taxon-name-part></tp:taxon-name></italic> sp. (“European”), <italic><tp:taxon-name><tp:taxon-name-part taxon-name-part-type="genus" reg="Abies">A.</tp:taxon-name-part><tp:taxon-name-part taxon-name-part-type="species" reg="nordmanniana">nordmanniana</tp:taxon-name-part></tp:taxon-name></italic>, and less frequently on <italic><tp:taxon-name><tp:taxon-name-part taxon-name-part-type="genus" reg="Pinus">Pinus</tp:taxon-name-part></tp:taxon-name></italic> sp. (“eastern”), <italic><tp:taxon-name><tp:taxon-name-part taxon-name-part-type="genus" reg="Pinus">P.</tp:taxon-name-part><tp:taxon-name-part taxon-name-part-type="species" reg="silvestris">silvestris</tp:taxon-name-part></tp:taxon-name></italic>, and <italic><tp:taxon-name><tp:taxon-name-part taxon-name-part-type="genus" reg="Pinus">P.</tp:taxon-name-part><tp:taxon-name-part taxon-name-part-type="species" reg="pityusa">pityusa</tp:taxon-name-part></tp:taxon-name></italic> from the Kabardino-Balkaria republic in northern Caucasus. Possibly both species were involved.</p></tp:treatment-sec><tp:treatment-sec sec-type="Verified specimens of" id="SECID0E4QBG"><title>Verified specimens of</title><p><bold><italic><tp:taxon-name><tp:taxon-name-part taxon-name-part-type="genus" reg="Batrachedra">Batrachedra</tp:taxon-name-part><tp:taxon-name-part taxon-name-part-type="species" reg="pinicolella">pinicolella</tp:taxon-name-part></tp:taxon-name></italic>.</bold>
          Finland 1♂ PPe, Oulu; 7.vii.2011; M. Mutanen leg.; L. Aarvik prep. 2015.024; <abbrev xmlns:xlink="http://www.w3.org/1999/xlink" xlink:title="Barcode of Life Data Systems" id="ABBRID0ERRBG" xlink:type="simple">BOLD</abbrev> sample ID: <ext-link xmlns:xlink="http://www.w3.org/1999/xlink" ext-link-type="gen" xlink:href="MM21054" xlink:type="simple">MM21054</ext-link>; <named-content xmlns:xlink="http://www.w3.org/1999/xlink" content-type="dwc:institutional_code" xlink:type="simple">ZMUO</named-content>. 1♀ PPe, Oulu; 7.vii.2011; M. Mutanen leg.; L. Aarvik prep. 2016.001; <abbrev xmlns:xlink="http://www.w3.org/1999/xlink" xlink:title="Barcode of Life Data Systems" id="ABBRID0E6RBG" xlink:type="simple">BOLD</abbrev> sample ID: <ext-link xmlns:xlink="http://www.w3.org/1999/xlink" ext-link-type="gen" xlink:href="MM21052" xlink:type="simple">MM21052</ext-link>; <named-content xmlns:xlink="http://www.w3.org/1999/xlink" content-type="dwc:institutional_code" xlink:type="simple">ZMUO</named-content>. 1♀ A, Eckerö; 12.vii.2007; M. Mutanen leg.; L. Aarvik prep. 2016.002; <abbrev xmlns:xlink="http://www.w3.org/1999/xlink" xlink:title="Barcode of Life Data Systems" id="ABBRID0ENSBG" xlink:type="simple">BOLD</abbrev> sample ID: <ext-link xmlns:xlink="http://www.w3.org/1999/xlink" ext-link-type="gen" xlink:href="MM06705" xlink:type="simple">MM06705</ext-link>; <named-content xmlns:xlink="http://www.w3.org/1999/xlink" content-type="dwc:institutional_code" xlink:type="simple">ZMUO</named-content>. 1♀ St, Rauma; la. <italic><tp:taxon-name><tp:taxon-name-part taxon-name-part-type="genus" reg="Picea">Picea</tp:taxon-name-part><tp:taxon-name-part taxon-name-part-type="species" reg="abies">abies</tp:taxon-name-part></tp:taxon-name></italic>; 5.iv.2019; J. Itämies leg.; L. Aarvik prep. 2021.01; <named-content xmlns:xlink="http://www.w3.org/1999/xlink" content-type="dwc:institutional_code" xlink:type="simple">ZMUO</named-content>.</p><p>Norway 1♀ AAI, Bygland: Heddevika; 29.vii.2008; K. Berggren leg.; <abbrev xmlns:xlink="http://www.w3.org/1999/xlink" xlink:title="Barcode of Life Data Systems" id="ABBRID0ENTBG" xlink:type="simple">BOLD</abbrev> sample ID: <named-content xmlns:xlink="http://www.w3.org/1999/xlink" content-type="dwc:institutional_code" xlink:type="simple">NHMO</named-content>-DAR-5194; <abbrev xmlns:xlink="http://www.w3.org/1999/xlink" content-type="institution" xlink:title="Collection of Kai Berggren, Kristiansand, Norway" id="ABBRID0EWTBG" xlink:type="simple">KBE</abbrev>. 1♂ AAY, Birkenes: Nordåsen; vii–viii.2016; S. Svendsen leg.; <abbrev xmlns:xlink="http://www.w3.org/1999/xlink" content-type="institution" xlink:title="Collection of Kai Berggren, Kristiansand, Norway" id="ABBRID0E2TBG" xlink:type="simple">KBE</abbrev> prep. 13526; <abbrev xmlns:xlink="http://www.w3.org/1999/xlink" content-type="institution" xlink:title="Collection of Kai Berggren, Kristiansand, Norway" id="ABBRID0EAUBG" xlink:type="simple">KBE</abbrev>. 1♂ AAY, Birkenes: Bjorvand; 30.vii.2002; K. Berggren &amp; S. Svendsen leg.; <abbrev xmlns:xlink="http://www.w3.org/1999/xlink" content-type="institution" xlink:title="Collection of Kai Berggren, Kristiansand, Norway" id="ABBRID0EFUBG" xlink:type="simple">KBE</abbrev> prep. 13510; <abbrev xmlns:xlink="http://www.w3.org/1999/xlink" content-type="institution" xlink:title="Collection of Kai Berggren, Kristiansand, Norway" id="ABBRID0EKUBG" xlink:type="simple">KBE</abbrev>. 1♀ AAY, Lillesand: Kjøstvedt; 9.vii.2007; K. Berggren leg.; <abbrev xmlns:xlink="http://www.w3.org/1999/xlink" content-type="institution" xlink:title="Collection of Kai Berggren, Kristiansand, Norway" id="ABBRID0EPUBG" xlink:type="simple">KBE</abbrev> prep. 13514; <abbrev xmlns:xlink="http://www.w3.org/1999/xlink" content-type="institution" xlink:title="Collection of Kai Berggren, Kristiansand, Norway" id="ABBRID0EUUBG" xlink:type="simple">KBE</abbrev>. 1♂ AK, Bærum: Isi; 11.vii.2003; P. Seglen leg; <abbrev xmlns:xlink="http://www.w3.org/1999/xlink" content-type="institution" xlink:title="Collection of Kai Berggren, Kristiansand, Norway" id="ABBRID0EZUBG" xlink:type="simple">KBE</abbrev> prep. 13525; <abbrev xmlns:xlink="http://www.w3.org/1999/xlink" content-type="institution" xlink:title="Collection of Kai Berggren, Kristiansand, Norway" id="ABBRID0E5UBG" xlink:type="simple">KBE</abbrev>. 1♂ AK, Bærum: Sandvika; 20.vii.1928; E. Barca leg.; <named-content xmlns:xlink="http://www.w3.org/1999/xlink" content-type="dwc:institutional_code" xlink:type="simple">NHMO</named-content> prep. 2834; <named-content xmlns:xlink="http://www.w3.org/1999/xlink" content-type="dwc:institutional_code" xlink:type="simple">NHMO</named-content>. 1♂ AK, Ås: Ås; 1.viii.1982; L. Aarvik leg.; <named-content xmlns:xlink="http://www.w3.org/1999/xlink" content-type="dwc:institutional_code" xlink:type="simple">NHMO</named-content> prep. 3900; <named-content xmlns:xlink="http://www.w3.org/1999/xlink" content-type="dwc:institutional_code" xlink:type="simple">NHMO</named-content>. 1♂ AK, Ås: Ås; 11.vii.1983; L. Aarvik leg.; <named-content xmlns:xlink="http://www.w3.org/1999/xlink" content-type="dwc:institutional_code" xlink:type="simple">NHMO</named-content> prep. 3892; <named-content xmlns:xlink="http://www.w3.org/1999/xlink" content-type="dwc:institutional_code" xlink:type="simple">NHMO</named-content>. 1♂ OS, Nordre Land: Tranligrenda; 5.vii.2010; K. Berggren leg.; <abbrev xmlns:xlink="http://www.w3.org/1999/xlink" content-type="institution" xlink:title="Collection of Kai Berggren, Kristiansand, Norway" id="ABBRID0EBWBG" xlink:type="simple">KBE</abbrev> prep. 13519; <abbrev xmlns:xlink="http://www.w3.org/1999/xlink" content-type="institution" xlink:title="Collection of Kai Berggren, Kristiansand, Norway" id="ABBRID0EGWBG" xlink:type="simple">KBE</abbrev>. 1♂ VAY, Flekkefjord: Helle; 18.vii.2013; K. Berggren leg.; <abbrev xmlns:xlink="http://www.w3.org/1999/xlink" xlink:title="Barcode of Life Data Systems" id="ABBRID0ELWBG" xlink:type="simple">BOLD</abbrev> sample ID: <named-content xmlns:xlink="http://www.w3.org/1999/xlink" content-type="dwc:institutional_code" xlink:type="simple">NHMO</named-content>-DAR-4109; <abbrev xmlns:xlink="http://www.w3.org/1999/xlink" content-type="institution" xlink:title="Collection of Kai Berggren, Kristiansand, Norway" id="ABBRID0EUWBG" xlink:type="simple">KBE</abbrev> prep. 13504; <abbrev xmlns:xlink="http://www.w3.org/1999/xlink" content-type="institution" xlink:title="Collection of Kai Berggren, Kristiansand, Norway" id="ABBRID0EZWBG" xlink:type="simple">KBE</abbrev>. 1♂ VAY, Kristiansand: Gimle Gård; 11.vii.2003; K. Berggren leg.; <abbrev xmlns:xlink="http://www.w3.org/1999/xlink" xlink:title="Barcode of Life Data Systems" id="ABBRID0E5WBG" xlink:type="simple">BOLD</abbrev> sample ID: <named-content xmlns:xlink="http://www.w3.org/1999/xlink" content-type="dwc:institutional_code" xlink:type="simple">NHMO</named-content>-DAR-5193 (failed); <abbrev xmlns:xlink="http://www.w3.org/1999/xlink" content-type="institution" xlink:title="Collection of Kai Berggren, Kristiansand, Norway" id="ABBRID0EHXBG" xlink:type="simple">KBE</abbrev> prep. 13523; <abbrev xmlns:xlink="http://www.w3.org/1999/xlink" content-type="institution" xlink:title="Collection of Kai Berggren, Kristiansand, Norway" id="ABBRID0EMXBG" xlink:type="simple">KBE</abbrev>, 1♀ VAY, Kristiansand: Kuholmen; 17.vii.1970; K. Berggren leg.; <abbrev xmlns:xlink="http://www.w3.org/1999/xlink" content-type="institution" xlink:title="Collection of Kai Berggren, Kristiansand, Norway" id="ABBRID0ERXBG" xlink:type="simple">KBE</abbrev> prep. 13511; <abbrev xmlns:xlink="http://www.w3.org/1999/xlink" content-type="institution" xlink:title="Collection of Kai Berggren, Kristiansand, Norway" id="ABBRID0EWXBG" xlink:type="simple">KBE</abbrev>. 1♂ VAY, Kristiansand: Nedre Timenes; 31.vii.2011; K. Berggren leg.; <abbrev xmlns:xlink="http://www.w3.org/1999/xlink" xlink:title="Barcode of Life Data Systems" id="ABBRID0E2XBG" xlink:type="simple">BOLD</abbrev> sample ID: <named-content xmlns:xlink="http://www.w3.org/1999/xlink" content-type="dwc:institutional_code" xlink:type="simple">NHMO</named-content>-DAR-4108; <abbrev xmlns:xlink="http://www.w3.org/1999/xlink" content-type="institution" xlink:title="Collection of Kai Berggren, Kristiansand, Norway" id="ABBRID0EEYBG" xlink:type="simple">KBE</abbrev> prep. 13503; <abbrev xmlns:xlink="http://www.w3.org/1999/xlink" content-type="institution" xlink:title="Collection of Kai Berggren, Kristiansand, Norway" id="ABBRID0EJYBG" xlink:type="simple">KBE</abbrev>. 1♂ VAY, Kristiansand: Stokken; 8.vii.1978; K. Berggren leg.; <abbrev xmlns:xlink="http://www.w3.org/1999/xlink" content-type="institution" xlink:title="Collection of Kai Berggren, Kristiansand, Norway" id="ABBRID0EOYBG" xlink:type="simple">KBE</abbrev> prep. 13522; <abbrev xmlns:xlink="http://www.w3.org/1999/xlink" content-type="institution" xlink:title="Collection of Kai Berggren, Kristiansand, Norway" id="ABBRID0ETYBG" xlink:type="simple">KBE</abbrev>. 1♂ VAY, Kristiansand: Søgne, Torvesanden; 27.vi.2014; K. Berggren leg.; <abbrev xmlns:xlink="http://www.w3.org/1999/xlink" content-type="institution" xlink:title="Collection of Kai Berggren, Kristiansand, Norway" id="ABBRID0EYYBG" xlink:type="simple">KBE</abbrev> prep. 13517; <abbrev xmlns:xlink="http://www.w3.org/1999/xlink" content-type="institution" xlink:title="Collection of Kai Berggren, Kristiansand, Norway" id="ABBRID0E4YBG" xlink:type="simple">KBE</abbrev>. 1♂ VE, Larvik: Frydenlund; 12.vii.2013; K. Berggren leg.; <abbrev xmlns:xlink="http://www.w3.org/1999/xlink" content-type="institution" xlink:title="Collection of Kai Berggren, Kristiansand, Norway" id="ABBRID0ECZBG" xlink:type="simple">KBE</abbrev> prep. 13518; <abbrev xmlns:xlink="http://www.w3.org/1999/xlink" content-type="institution" xlink:title="Collection of Kai Berggren, Kristiansand, Norway" id="ABBRID0EHZBG" xlink:type="simple">KBE</abbrev>. 1♀ Ø, Fredrikstad: Onsøy, Rauer; 21.vii.1920; E. Barca leg.; <named-content xmlns:xlink="http://www.w3.org/1999/xlink" content-type="dwc:institutional_code" xlink:type="simple">NHMO</named-content> prep. 3961; <named-content xmlns:xlink="http://www.w3.org/1999/xlink" content-type="dwc:institutional_code" xlink:type="simple">NHMO</named-content>. 1♂ Ø, Moss: Rygge, Sildebauen; 10.vii.1981; L. Aarvik leg.; <named-content xmlns:xlink="http://www.w3.org/1999/xlink" content-type="dwc:institutional_code" xlink:type="simple">NHMO</named-content> prep. 3891; <named-content xmlns:xlink="http://www.w3.org/1999/xlink" content-type="dwc:institutional_code" xlink:type="simple">NHMO</named-content>.</p><p>Switzerland 1♀, BE, La Neuveville, Ligeresse, 810 m, 4.vii.2002, <tp:taxon-name><tp:taxon-name-part taxon-name-part-type="genus" reg="Larix">Larix</tp:taxon-name-part></tp:taxon-name> decidua; leg. R. Bryner; coll. R. Bryner.</p><p>Austria 1♂ Vorarlberg, Gaschurn-Partenen, Schuttfluren Lifinar, 1150 m, 31.vii.2018; P. Huemer leg.; <abbrev xmlns:xlink="http://www.w3.org/1999/xlink" xlink:title="Barcode of Life Data Systems" id="ABBRID0EK1BG" xlink:type="simple">BOLD</abbrev> sample ID: <named-content xmlns:xlink="http://www.w3.org/1999/xlink" content-type="dwc:institutional_code" xlink:type="simple">TLMF</named-content> Lep 26889; <named-content xmlns:xlink="http://www.w3.org/1999/xlink" content-type="dwc:institutional_code" xlink:type="simple">TLMF</named-content>. 1♂ Vorarlberg, Gaschurn-Partenen, Schuttfluren Lifinar, 1150 m, 2.vii.2018; P. Huemer leg.; GEL 1275 P. Huemer; <named-content xmlns:xlink="http://www.w3.org/1999/xlink" content-type="dwc:institutional_code" xlink:type="simple">TLMF</named-content>. 1♀ Vorarlberg, Gaschurn-Partenen, u. Ganifer-Schrofen, 1460–1500 m, 19.vii.2019; P. Huemer leg.; GEL 1282 P. Huemer; <named-content xmlns:xlink="http://www.w3.org/1999/xlink" content-type="dwc:institutional_code" xlink:type="simple">TLMF</named-content>. 1♀ Oberösterreich, Nationalpark Kalkalpen, Lackerbodenstraße, 653 m, 14.vi.2009; J. Wimmer leg.; GEL 1287 P. Huemer; <named-content xmlns:xlink="http://www.w3.org/1999/xlink" content-type="dwc:institutional_code" xlink:type="simple">TLMF</named-content>.</p><p>Germany 1♀ Baden-Württemberg, Schwarzwald, Buchenberg, 21.vii.1954; H.G. Amsel leg; genitalia in gylcerine; <named-content xmlns:xlink="http://www.w3.org/1999/xlink" content-type="dwc:institutional_code" xlink:type="simple">TLMF</named-content>.</p><p>Italy 1♂ Südtirol, Oberrasen, Biotop Rasner Möser S, 1100 m, 5.vii.2015, P. Huemer leg.; DNA Barcode ID <named-content xmlns:xlink="http://www.w3.org/1999/xlink" content-type="dwc:institutional_code" xlink:type="simple">TLMF</named-content> Lep 17972; <named-content xmlns:xlink="http://www.w3.org/1999/xlink" content-type="dwc:institutional_code" xlink:type="simple">TLMF</named-content>.</p></tp:treatment-sec><tp:treatment-sec sec-type="distribution" id="SECID0E12BG"><title>Distribution.</title><p>The species pair <italic><tp:taxon-name><tp:taxon-name-part taxon-name-part-type="genus" reg="Batrachedra">B.</tp:taxon-name-part><tp:taxon-name-part taxon-name-part-type="species" reg="confusella">confusella</tp:taxon-name-part></tp:taxon-name></italic> sp. nov. and <italic><tp:taxon-name><tp:taxon-name-part taxon-name-part-type="genus" reg="Batrachedra">B.</tp:taxon-name-part><tp:taxon-name-part taxon-name-part-type="species" reg="pinicolella">pinicolella</tp:taxon-name-part></tp:taxon-name></italic> is widely distributed in Europe but seems to be absent from the Mediterranean (<ext-link xmlns:xlink="http://www.w3.org/1999/xlink" xlink:href="http://www.faunaeur.org" ext-link-type="uri" xlink:type="simple">http://www.faunaeur.org</ext-link>; accessed on 25.iv.2021). However, as former records have been summarized among the latter taxon, a detailed study of distribution of both species is required for future studies. From our sequenced and/or genitalized material, <italic><tp:taxon-name><tp:taxon-name-part taxon-name-part-type="genus" reg="Batrachedra">B.</tp:taxon-name-part><tp:taxon-name-part taxon-name-part-type="species" reg="confusella">confusella</tp:taxon-name-part></tp:taxon-name></italic> sp. nov. together with its major hostplant, <italic><tp:taxon-name><tp:taxon-name-part taxon-name-part-type="genus" reg="Pinus">Pinus</tp:taxon-name-part><tp:taxon-name-part taxon-name-part-type="species" reg="sylvestris">sylvestris</tp:taxon-name-part></tp:taxon-name></italic>, is distributed in the temperate zones between the Alps in the South and Fennoscandia in the north. <italic><tp:taxon-name><tp:taxon-name-part taxon-name-part-type="genus" reg="Batrachedra">Batrachedra</tp:taxon-name-part><tp:taxon-name-part taxon-name-part-type="species" reg="pinicolella">pinicolella</tp:taxon-name-part></tp:taxon-name></italic> in concordance with its major host-plant, <italic><tp:taxon-name><tp:taxon-name-part taxon-name-part-type="genus" reg="Picea">Picea</tp:taxon-name-part><tp:taxon-name-part taxon-name-part-type="species" reg="abies">abies</tp:taxon-name-part></tp:taxon-name></italic>, shows a boreo-montane distribution pattern with isolated records from the Alps and mountainous areas of Central Europe as well as northern and north-western Europe. A barcoded specimen of <italic><tp:taxon-name><tp:taxon-name-part taxon-name-part-type="genus" reg="Batrachedra">B.</tp:taxon-name-part><tp:taxon-name-part taxon-name-part-type="species" reg="confusella">confusella</tp:taxon-name-part></tp:taxon-name></italic> sp. nov. from Armenia (coll. <named-content xmlns:xlink="http://www.w3.org/1999/xlink" content-type="dwc:institutional_code" xlink:type="simple">ZMUC</named-content>) confirms the presence of this species in Caucasus. According to images of genitalia on the mothdissection.co.uk website, both species are present in the United Kingdom (<ext-link xmlns:xlink="http://www.w3.org/1999/xlink" xlink:href="https://mothdissection.co.uk/species.php?Tx=Batrachedra_pinicolella" ext-link-type="uri" xlink:type="simple">https://mothdissection.co.uk/species.php?Tx=Batrachedra_pinicolella</ext-link>; accessed on 30.iv.2021)</p></tp:treatment-sec><tp:treatment-sec><!--Section generated to contain objects referenced in tp:taxon-treatment.--><fig id="F1" position="float" orientation="portrait"><object-id xmlns:xlink="http://www.w3.org/1999/xlink" content-type="doi" xlink:type="simple">10.3897/zookeys.1085.76853.figures1-4</object-id><object-id xmlns:xlink="http://www.w3.org/1999/xlink" content-type="arpha" xlink:type="simple">F4EB5F21-2F77-5F27-90A0-F9DAE6CA80CC</object-id><label>Figures 1–4.</label><caption><p>Adults and labels of <italic><tp:taxon-name><tp:taxon-name-part taxon-name-part-type="genus" reg="Batrachedra">Batrachedra</tp:taxon-name-part></tp:taxon-name></italic><bold>1</bold> lectotype <italic><tp:taxon-name><tp:taxon-name-part taxon-name-part-type="genus" reg="Cosmopteryx">Cosmopteryx</tp:taxon-name-part><tp:taxon-name-part taxon-name-part-type="species" reg="pinicolella">pinicolella</tp:taxon-name-part></tp:taxon-name></italic> Zeller, 1839 (<named-content xmlns:xlink="http://www.w3.org/1999/xlink" content-type="dwc:institutional_code" xlink:type="simple">NHMUK</named-content>; copyright Trustees of the Natural History Museum, London) <bold>2</bold> labels of lectotype <bold>3</bold> holotype of <italic><tp:taxon-name><tp:taxon-name-part taxon-name-part-type="genus" reg="Batrachedra">Batrachedra</tp:taxon-name-part><tp:taxon-name-part taxon-name-part-type="species" reg="confusella">confusella</tp:taxon-name-part></tp:taxon-name></italic> sp. nov. <bold>4</bold> adult of <italic><tp:taxon-name><tp:taxon-name-part taxon-name-part-type="genus" reg="Batrachedra">Batrachedra</tp:taxon-name-part><tp:taxon-name-part taxon-name-part-type="species" reg="pinicolella">pinicolella</tp:taxon-name-part></tp:taxon-name></italic>. Scale: 10 mm.</p></caption><graphic xmlns:xlink="http://www.w3.org/1999/xlink" xlink:href="zookeys-1085-165-g001.jpg" position="float" orientation="portrait" xlink:type="simple" id="oo_643542.jpg"><uri content-type="original_file" xlink:type="simple">https://binary.pensoft.net/fig/643542</uri></graphic></fig></tp:treatment-sec><ref-list><ref id="B17"><mixed-citation xmlns:xlink="http://www.w3.org/1999/xlink" xlink:type="simple"><person-group><name name-style="western"><surname>Koster</surname><given-names>S</given-names></name><name name-style="western"><surname>Sinev</surname><given-names>SYu</given-names></name></person-group> (<year>2003</year>) <article-title><tp:taxon-name><tp:taxon-name-part taxon-name-part-type="family">Momphidae</tp:taxon-name-part></tp:taxon-name>, <tp:taxon-name><tp:taxon-name-part taxon-name-part-type="family">Batrachedridae</tp:taxon-name-part></tp:taxon-name>, <tp:taxon-name><tp:taxon-name-part taxon-name-part-type="family">Stathmopodidae</tp:taxon-name-part></tp:taxon-name>, <tp:taxon-name><tp:taxon-name-part taxon-name-part-type="family">Agonoxenidae</tp:taxon-name-part></tp:taxon-name>, <tp:taxon-name><tp:taxon-name-part taxon-name-part-type="family">Cosmopterigidae</tp:taxon-name-part></tp:taxon-name>, <tp:taxon-name><tp:taxon-name-part taxon-name-part-type="family">Chrysopeleiidae</tp:taxon-name-part></tp:taxon-name>.</article-title><source>In: Huemer P, Karsholt O, Lyneborg L (Eds) Microlepidoptera of Europe</source><volume>5</volume>: <fpage>1</fpage>–<lpage>387</lpage>.</mixed-citation></ref><ref id="B2"><mixed-citation xmlns:xlink="http://www.w3.org/1999/xlink" xlink:type="simple"><person-group><name name-style="western"><surname>Bolov</surname><given-names>AP</given-names></name><name name-style="western"><surname>Sinev</surname><given-names>SYu</given-names></name></person-group> (<year>1990</year>) <article-title><italic><tp:taxon-name><tp:taxon-name-part taxon-name-part-type="genus">Batrachedra</tp:taxon-name-part><tp:taxon-name-part taxon-name-part-type="species">pinicolella</tp:taxon-name-part></tp:taxon-name></italic> Dup. (<tp:taxon-name><tp:taxon-name-part taxon-name-part-type="order">Lepidoptera</tp:taxon-name-part></tp:taxon-name>, <tp:taxon-name><tp:taxon-name-part taxon-name-part-type="family">Batrachedridae</tp:taxon-name-part></tp:taxon-name>) – a pest of conifers in Kabardino-Balkaria.</article-title><source>Entomological Review</source><volume>69</volume>(<issue>3</issue>): <fpage>16</fpage>–<lpage>20</lpage>.</mixed-citation></ref></ref-list></tp:taxon-treatment>
